# Supplementary material for: Loci-specific phase separation of FET fusion oncoproteins promotes gene transcription
Source: Nat Commun. 2021 Mar 5;12:1491. doi: 10.1038/s41467-021-21690-7 (PMC7935978; doi:10.1038/s41467-021-21690-7)
Supplement: Supplementary file 12 — Source Data [file 41467_2021_21690_MOESM12_ESM.zip]

Archive with 118 entries (92 files):
- Source_Data/
- Source_Data/Fig_5/
- Source_Data/Fig_5/Fig5b_EWSFLI1luciferase_v2.xlsx
- Source_Data/Fig_5/Fig5c_FUSERGluciferase_v2.xlsx
- Source_Data/Fig_5/Fig5d_Controlluciferase_v2.xlsx
- Source_Data/Fig_5/Fig5a_FUSGal4luciferase_v2.xlsx
- __MACOSX/
- __MACOSX/Source_Data/
- __MACOSX/Source_Data/._Fig_5
- Source_Data/Fig_2/
- Source_Data/Fig_2/Fig2l_EWSFLI1_Intensity.xlsx
- __MACOSX/Source_Data/._Fig_2
- Source_Data/.DS_Store
- __MACOSX/Source_Data/._.DS_Store
- Source_Data/Fig_3/
- Source_Data/Fig_3/FRAPdata_Fig3e_PolIICTD_FUSGal4.xlsx
- Source_Data/Fig_3/Data_Fig_3biv_v2.xlsx
- Source_Data/Fig_3/Data_Fig_3bii_hv.xlsx
- __MACOSX/Source_Data/._Fig_3
- Source_Data/Fig_4/
- Source_Data/Fig_4/Data_Fig4f_v2.xlsx
- __MACOSX/Source_Data/._Fig_4
- Source_Data/Supplementary_Fig_9/
- Source_Data/Supplementary_Fig_9/Supplementary_Fig_9.xlsx
- __MACOSX/Source_Data/._Supplementary_Fig_9
- Source_Data/Supplementary_Fig_7/
- Source_Data/Supplementary_Fig_7/Data_Supplementary_Fig_7g_v2.xlsx
- __MACOSX/Source_Data/._Supplementary_Fig_7
- Source_Data/Supplementary_Fig_6/
- Source_Data/Supplementary_Fig_6/Data_Supplementary_Fig_6d_v2.xlsx
- __MACOSX/Source_Data/._Supplementary_Fig_6
- Source_Data/Supplementary_Fig_1/
- Source_Data/Supplementary_Fig_1/SDSPAGE_Supplementary_Fig_1bi_SNAPEWSFLI1.jpg
- Source_Data/Supplementary_Fig_1/SDSPAGE_Supplementary_Fig_1biii_GFPEWSFLI1.jpg
- Source_Data/Supplementary_Fig_1/SDSPAGE_Supplementary_Fig_1bii_mCherryEWSFLI1.jpg
- Source_Data/Supplementary_Fig_1/SDSPAGE_Supplementary_Fig_1aii_FUSGal4.jpg
- Source_Data/Supplementary_Fig_1/SDSPAGE_Supplementary_Fig_1ai_GFPFUSGal4.jpg
- __MACOSX/Source_Data/._Supplementary_Fig_1
- Source_Data/Supplementary_Fig_8/
- Source_Data/Supplementary_Fig_8/ChIPseqRawData/
- Source_Data/Supplementary_Fig_8/ChIPseqRawData/EWSFLI_promoterlike_MAXggaa_geneactivation.csv
- Source_Data/Supplementary_Fig_8/ChIPseqRawData/EWSFLI_promoterlike_Totalggaa_geneactivation.csv
- Source_Data/Supplementary_Fig_8/ChIPseqRawData/EWSFLI_direct_upregulated_promoterlikemicrosatellite.csv
- Source_Data/Supplementary_Fig_8/ChIPseqRawData/EWSFLI_promoterlike_MAXggaa.csv
- Source_Data/Supplementary_Fig_8/ChIPseqRawData/EWSFLI_promoterlike_totalGGAA.csv
- __MACOSX/Source_Data/Supplementary_Fig_8/
- __MACOSX/Source_Data/Supplementary_Fig_8/._ChIPseqRawData
- __MACOSX/Source_Data/._Supplementary_Fig_8
- Source_Data/Supplementary_Fig_10/
- Source_Data/Supplementary_Fig_10/Phasediagram_Supplementary_Fig_10e_f_g.xlsx
- Source_Data/Supplementary_Fig_10/Dropsizes_Supplementary_Fig_10d.xlsx
- __MACOSX/Source_Data/._Supplementary_Fig_10
- Source_Data/SourceDataChecklist_ZQ_20210203.pdf
- Source_Data/Fig_1/
- Source_Data/Fig_1/FRAPdata_Fig1l_EWSFLI1_DNA_1GGAA.xlsx
- Source_Data/Fig_1/FRAPdata_Fig_1f_l.xlsx
- Source_Data/Fig_1/FRAPdata_Fig1f_FUSGal4_noDNA.xlsx
- Source_Data/Fig_1/FRAPdata_Fig1l_EWSFLI1_noDNA.xlsx
- Source_Data/Fig_1/FRAPdata_Fig1l_EWSFLI1_DNA_25GGAA.xlsx
- Source_Data/Fig_1/FRAPdata_Fig1f_FUSGal4_DNA_11Gal4DBD.xlsx
- __MACOSX/Source_Data/._Fig_1
- Source_Data/Fig_6/
- Source_Data/Fig_6/lambda7xGGAA.txt
- Source_Data/Fig_6/SubFun_ZQ_Checkcolume.m
- Source_Data/Fig_6/lambda13xGGAA.txt
- Source_Data/Fig_6/Linyu_Seqcheck_2nd.m
- Source_Data/Fig_6/lambdaDNA.txt
- Source_Data/Fig_6/lambda5xGGAA.txt
- Source_Data/Fig_6/lambda9xGGAA.txt
- Source_Data/Fig_6/lambda3xGGAA.txt
- Source_Data/Fig_6/lambda25xGGAA.txt
- __MACOSX/Source_Data/._Fig_6
- Source_Data/Supplementary_Fig_3/
- Source_Data/Supplementary_Fig_3/Supplementary_Fig_3e.xlsx
- __MACOSX/Source_Data/._Supplementary_Fig_3
- Source_Data/Supplementary_Fig_5/
- Source_Data/Supplementary_Fig_5/TethersDatatrack_excel/
- Source_Data/Supplementary_Fig_5/TethersDatatrack_excel/Method_No_2.csv
- Source_Data/Supplementary_Fig_5/TethersDatatrack_excel/Method_No_3.csv
- Source_Data/Supplementary_Fig_5/TethersDatatrack_excel/Method_No_1.csv
- Source_Data/Supplementary_Fig_5/TethersDatatrack_excel/Method_No_4.csv
- Source_Data/Supplementary_Fig_5/TethersDatatrack_excel/Method_No_5.csv
- Source_Data/Supplementary_Fig_5/TethersDatatrack_excel/Method_No_6.csv
- __MACOSX/Source_Data/Supplementary_Fig_5/
- __MACOSX/Source_Data/Supplementary_Fig_5/._TethersDatatrack_excel
- Source_Data/Supplementary_Fig_5/TethersDatatrack_excel_use/
- Source_Data/Supplementary_Fig_5/TethersDatatrack_excel_use/No_001_3.csv
- __MACOSX/Source_Data/Supplementary_Fig_5/._TethersDatatrack_excel_use
- Source_Data/Supplementary_Fig_5/Kym/
- Source_Data/Supplementary_Fig_5/Kym/No_001.tif
- __MACOSX/Source_Data/Supplementary_Fig_5/._Kym
- Source_Data/Supplementary_Fig_5/End3.m
- Source_Data/Supplementary_Fig_5/TethersDatatrack_fig_use/
- Source_Data/Supplementary_Fig_5/TethersDatatrack_fig_use/No_001_3.png
- __MACOSX/Source_Data/Supplementary_Fig_5/._TethersDatatrack_fig_use
- Source_Data/Supplementary_Fig_5/Endmix.m
- Source_Data/Supplementary_Fig_5/Compaction_FUSGal4.xlsx
- Source_Data/Supplementary_Fig_5/Compaction_EWSFLI1.xlsx
- Source_Data/Supplementary_Fig_5/Kym_end_track.m
- Source_Data/Supplementary_Fig_5/SubFun_ZQ_Checkcolume.m
- Source_Data/Supplementary_Fig_5/TethersDatatrack_fig/
- Source_Data/Supplementary_Fig_5/TethersDatatrack_fig/Method_No_1.png
- Source_Data/Supplementary_Fig_5/TethersDatatrack_fig/Method_No_3.png
- Source_Data/Supplementary_Fig_5/TethersDatatrack_fig/Method_No_2.png
- Source_Data/Supplementary_Fig_5/TethersDatatrack_fig/Method_No_6.png
- Source_Data/Supplementary_Fig_5/TethersDatatrack_fig/Method_No_5.png
- Source_Data/Supplementary_Fig_5/TethersDatatrack_fig/Method_No_4.png
- __MACOSX/Source_Data/Supplementary_Fig_5/._TethersDatatrack_fig
- Source_Data/Supplementary_Fig_5/End4.m
- Source_Data/Supplementary_Fig_5/TethersDatatrack_Matlabfig/
- Source_Data/Supplementary_Fig_5/TethersDatatrack_Matlabfig/No_001.fig
- __MACOSX/Source_Data/Supplementary_Fig_5/._TethersDatatrack_Matlabfig
- Source_Data/Supplementary_Fig_5/End1.m
- Source_Data/Supplementary_Fig_5/End5.m
- Source_Data/Supplementary_Fig_5/End2.m
- Source_Data/Supplementary_Fig_5/End6.m
- __MACOSX/Source_Data/._Supplementary_Fig_5
- __MACOSX/._Source_Data
