# Supplementary material for: Loci-specific phase separation of FET fusion oncoproteins promotes gene transcription
Source: Nat Commun. 2021 Mar 5;12:1491. doi: 10.1038/s41467-021-21690-7 (PMC7935978; doi:10.1038/s41467-021-21690-7)
Supplement: Supplementary file 12 — Source Data [file 41467_2021_21690_MOESM12_ESM.zip › Source_Data/Fig_5/Fig5b_EWSFLI1luciferase_v2.xlsx]

## Sheet: Fig5b_EWSFLI1luciferase
	# of Exp.	# of Motif	Intensity		# of Exp.	# of Motif	Intensity		# of Exp.	# of Motif	Intensity		# of Motif	mean	s.d.	s.e.m.		# of Motif	Intensity
	1	0	0.999971		2	0	0.999995		3	0	1		0	0.99999	1.722e-05	9.94e-06		0	0.999971
		3	4.03186			3	4.81315			3	6.30107		3	5.04869	1.1528	0.666		0	0.999995
		5	8.65444			5	13.9605			5	10.1079		5	10.9076	2.7419	1.58		0	1
		7	12.0814			7	14.5251			7	9.50934		7	12.0386	2.5082	1.45		3	4.03186
		9	18.6661			9	25.1973			9	15.7666		9	19.8767	4.8305	2.79		3	4.81315
		11	10.0302			11	11.2932			11	8.74023		11	10.0212	1.2765	0.737		3	6.30107
		13	20.569			13	37.5333			13	17.2616		13	25.1213	10.8756	6.28		5	8.65444
		15	20.8348			15	19.4195			15	18.3681		15	19.5408	1.2378	0.715		5	13.9605
		17	19.701			17	22.8809			17	22.6508		17	21.7442	1.7732	1.02		5	10.1079
		18	20.0989			18	17.2099			18	19.3112		18	18.8733	1.4934	0.862		7	12.0814
																		7	14.5251
																		7	9.50934
																		9	18.6661
																		9	25.1973
																		9	15.7666
																		11	10.0302
																		11	11.2932
																		11	8.74023
																		13	20.569
																		13	37.5333
																		13	17.2616
																		15	20.8348
																		15	19.4195
																		15	18.3681
																		17	19.701
																		17	22.8809
																		17	22.6508
																		18	20.0989
																		18	17.2099
																		18	19.3112
