# Supplementary material for: Loci-specific phase separation of FET fusion oncoproteins promotes gene transcription
Source: Nat Commun. 2021 Mar 5;12:1491. doi: 10.1038/s41467-021-21690-7 (PMC7935978; doi:10.1038/s41467-021-21690-7)
Supplement: Supplementary file 12 — Source Data [file 41467_2021_21690_MOESM12_ESM.zip › Source_Data/Fig_5/Fig5c_FUSERGluciferase_v2.xlsx]

## Sheet: Fig5c_FUSERGluciferase
		# of Exp.	# of Motif	Intensity		# of Exp.	# of Motif	Intensity		# of Exp.	# of Motif	Intensity		# of Motif	mean	s.d.	s.e.m.		# of Motif	Intensity
		1	0	1		2	0	1		3	0	0.999996		0	0.999999	2.2136e-06	1.28e-06		0	1
			3	2.57636			3	2.29657			3	2.06666		3	2.3132	0.2553	0.147		0	1
			5	4.0726			5	4.4828			5	2.36031		5	3.63857	1.1258	0.65		0	0.999996
			7	4.27629			7	6.99343			7	12.2178		7	7.82918	4.0362	2.33		3	2.57636
			9	11.6299			9	12.7323			9	18.9134		9	14.4252	3.9258	2.27		3	2.29657
			11	5.7076			11	8.49603			11	9.24524		11	7.81629	1.8642	1.08		3	2.06666
			13	18.9212			13	16.7719			13	24.8152		13	20.1694	4.1644	2.4		5	4.0726
			15	12.8964			15	17.3451			15	20.8181		15	17.0199	3.9708	2.29		5	4.4828
			17	9.88564			17	17.9327			17	14.7096		17	14.176	4.05	2.34		5	2.36031
			18	8.80469			18	16.9057			18	19.7635		18	15.158	5.6846	3.28		7	4.27629
																			7	6.99343
																			7	12.2178
																			9	11.6299
																			9	12.7323
																			9	18.9134
																			11	5.7076
																			11	8.49603
																			11	9.24524
																			13	18.9212
																			13	16.7719
																			13	24.8152
																			15	12.8964
																			15	17.3451
																			15	20.8181
																			17	9.88564
																			17	17.9327
																			17	14.7096
																			18	8.80469
																			18	16.9057
																			18	19.7635
