# Supplementary material for: Loci-specific phase separation of FET fusion oncoproteins promotes gene transcription
Source: Nat Commun. 2021 Mar 5;12:1491. doi: 10.1038/s41467-021-21690-7 (PMC7935978; doi:10.1038/s41467-021-21690-7)
Supplement: Supplementary file 12 — Source Data [file 41467_2021_21690_MOESM12_ESM.zip › Source_Data/Fig_5/Fig5d_Controlluciferase_v2.xlsx]

## Sheet: Fig5d_Controlluciferase
				# of Exp.	# of Motif	Intensity		# of Exp.	# of Motif	Intensity		# of Exp.	# of Motif	Intensity		# of Motif	mean	s.d.	s.e.m.		# of Motif	Intensity
				1	0	1		2	0	1		3	0	1		0	1	1.6313e-06	9.42e-07		0	1
					3	1.56077			3	1.27558			3	1.43625		3	1.4242	0.143	0.0825		0	1
					5	1.97401			5	2.34475			5	2.5488		5	2.28919	0.2914	0.168		0	1
					7	1.72044			7	1.18294			7	1.66329		7	1.52223	0.2952	0.17		3	1.56077
					9	1.33884			9	1.52346			9	1.85194		9	1.57141	0.2599	0.15		3	1.27558
					11	0.853009			11	0.915788			11	1.38433		11	1.05104	0.2903	0.168		3	1.43625
					13	1.97535			13	3.23057			13	1.9596		13	2.38851	0.7293	0.421		5	1.97401
					15	1.87688			15	2.77336			15	2.41244		15	2.35423	0.4511	0.26		5	2.34475
					17	2.07967			17	1.26709			17	1.08881		17	1.47852	0.5282	0.305		5	2.5488
					18	2.13076			18	1.42359			18	1.38374		18	1.64603	0.4203	0.243		7	1.72044
																					7	1.18294
																					7	1.66329
																					9	1.33884
																					9	1.52346
																					9	1.85194
																					11	0.853009
																					11	0.915788
																					11	1.38433
																					13	1.97535
																					13	3.23057
																					13	1.9596
																					15	1.87688
																					15	2.77336
																					15	2.41244
																					17	2.07967
																					17	1.26709
																					17	1.08881
																					18	2.13076
																					18	1.42359
																					18	1.38374
