# Supplementary material for: Loci-specific phase separation of FET fusion oncoproteins promotes gene transcription
Source: Nat Commun. 2021 Mar 5;12:1491. doi: 10.1038/s41467-021-21690-7 (PMC7935978; doi:10.1038/s41467-021-21690-7)
Supplement: Supplementary file 12 — Source Data [file 41467_2021_21690_MOESM12_ESM.zip › Source_Data/Fig_5/Fig5a_FUSGal4luciferase_v2.xlsx]

## Sheet: Fig5a_FUSGal4luciferase_v2
	# of Exp.	# of Motif	Intensity		# of Exp.	# of Motif	Intensity		# of Exp.	# of Motif	Intensity		# of Motif	mean	s.d.	s.e.m.		# of Motif	Intensity
	1	0	1.01875		2	0	1		3	0	0.999991		0	1.00625	0.0108	0.00625012		0	1.01875
		1	16.5691			1	9.43333			1	16.0673		1	14.0232	3.9829	2.29952		0	1
		3	64.3705			3	22.9235			3	36.2274		3	41.1738	21.1616	12.2176		0	0.999991
		5	411.909			5	139.691			5	226.748		5	259.449	139.024	80.2656		1	16.5691
		7	892.732			7	199.443			7	417.066		7	503.081	354.558	204.704		1	9.43333
		9	1741.81			9	696.228			9	759.174		9	1065.74	586.344	338.526		1	16.0673
		11	1046.04			11	407.715			11	574.14		11	675.966	331.122	191.173		3	64.3705
																		3	22.9235
																		3	36.2274
																		5	411.909
																		5	139.691
																		5	226.748
																		7	892.732
																		7	199.443
																		7	417.066
																		9	1741.81
																		9	696.228
																		9	759.174
																		11	1046.04
																		11	407.715
																		11	574.14
