# Supplementary material for: Loci-specific phase separation of FET fusion oncoproteins promotes gene transcription
Source: Nat Commun. 2021 Mar 5;12:1491. doi: 10.1038/s41467-021-21690-7 (PMC7935978; doi:10.1038/s41467-021-21690-7)
Supplement: Supplementary file 12 — Source Data [file 41467_2021_21690_MOESM12_ESM.zip › Source_Data/Fig_2/Fig2l_EWSFLI1_Intensity.xlsx]

## Sheet: Sheet1
EWSFLI1	20nM	100nM	250nM	500nM		20nMFLI	100nMFLI	250nMFLI	500nMFLI
1	253	2056	2864	5458		25.024	166.976	388.032	293.714
2	197	1295	7923.01	4278		82.048	118.976	504.96	368.722
3	149	1754	6497.02	5685		119.04	225.984	388.992	717.714
4	135	790	3883.01	4468		102.016	152.96	460.992	723.73
5	156	1314	4780.99	4932		88	440	244.992	595.73
6	195	1320	2771.97	3386		112	272	392	674.706
7	196	520	4369.98	3349		163.008	241.984	271.04	648.722
8	191	1049	5894.02	6982		110.016	199.04	521.024	845.714
9	168	1060	4696.96	4319		140.992	170.048	444.032	770.706
10	148	1197	7329.98	5467		315.008	260.992	393.024	600.722
11		1207	7139.01	5133		103.04	319.04	488	605.714
12		1289	5019.97	5776		76.032	267.008	305.024	942.738
13		1134	7358.98	4783		89.024	282.048	187.968	790.738
14		1284	6907.97	6443		137.024	379.008	492.992	672.722
15		1098	6667.97	7483		161.024		187.008	522.706
16		1380	3891.97	6172		76.992		257.984	556.754
17		1070	7496.96	5655		140.992		302.016	778.706
18		1096	4716.99	6909		116.992		188.992	524.754
19		1187	3995.01	5815		210.048		195.968	462.738
20		716	5928.96	5263		193.024		148.032	517.714
21			5856					164.992	503.698
22			3054.02					273.984	349.714
23			3284.99					300.032	175.698
24			1400.96					226.944	417.746
25			2969.98					347.968	585.93
26			4449.98					387.008
27			745.984					286.016
28			2052.99					315.008
29			4404.99					355.008
30			5832					309.056
Avr	178.8	1190.8	4806.22	5387.8		128.067	249.719	324.303	585.93
se	11.023	73.8351	342.931	248.765		13.7538	23.7358	19.7699	35.4594
	EWSFLI1	median				FLI1	median
	20	179.5				20	114.496
	100	1192				100	251.488
	250	4706.98				250	307.04
	500	5462.5				500	595.73
