# Supplementary material for: Loci-specific phase separation of FET fusion oncoproteins promotes gene transcription
Source: Nat Commun. 2021 Mar 5;12:1491. doi: 10.1038/s41467-021-21690-7 (PMC7935978; doi:10.1038/s41467-021-21690-7)
Supplement: Supplementary file 12 — Source Data [file 41467_2021_21690_MOESM12_ESM.zip › Source_Data/Fig_3/FRAPdata_Fig3e_PolIICTD_FUSGal4.xlsx]

## Sheet: GFG30+5CTD-1
Name	Time [s]	ND.T	ND.Z	ND.M	#1 (mCherry)	#2 (mCherry)	#3 (mCherry)	#4 (mCherry)	#5 (mCherry)	#6 (mCherry)	#7 (mCherry)	#8 (mCherry)	#9 (mCherry)	#10 (mCherry)	#11 (mCherry)	#12 (mCherry)	#13 (mCherry)	#14 (mCherry)	#15 (mCherry)	#16 (mCherry)
GFG30+5CTD-1.nd2	0.098	1	-1	-1	1635.2	1555.95	1544.75	1710.68	1639.08	1538.36	1676.47	1645.77	1628.09	1650.01	1612.29	1608.46	1592.18	817.92	821.22	782.59
GFG30+5CTD-1.nd2	66.329	2	-1	-1	1095.42	1096.88	1072.16	1133.61	1167.71	1062.29	1142.47	1122.81	1087.17	1616.19	1582.01	1588	1573.54	793.68	783.83	753.87
GFG30+5CTD-1.nd2	86.278	3	-1	-1	1103.47	1124.36	1090.66	1163.68	1186.47	1083.53	1181.52	1156.33	1109.18	1605.58	1567.16	1592.75	1571.19	778.19	788.6	762.43
GFG30+5CTD-1.nd2	106.432	4	-1	-1	1110.85	1145.2	1106.45	1164.34	1206.22	1090.55	1173.69	1187.62	1145.36	1598.66	1563.16	1567.21	1533.15	772.06	799.54	750.28
GFG30+5CTD-1.nd2	126.282	5	-1	-1	1135.09	1130.42	1120.25	1171.06	1211.99	1114.33	1197.55	1144.09	1149.57	1573.5	1564.11	1575.06	1523.2	778.15	782.7	741.68
GFG30+5CTD-1.nd2	146.274	6	-1	-1	1127.76	1109.12	1124.39	1176.7	1213.08	1092.04	1187.01	1181.16	1138.32	1571.67	1542.2	1568.28	1489.84	773.46	765.25	745.58
GFG30+5CTD-1.nd2	166.277	7	-1	-1	1127.01	1122.09	1136.17	1187.04	1227.24	1122.37	1181.21	1181.77	1167.12	1554.35	1525.48	1530.34	1511.23	768.09	772.98	742.51
GFG30+5CTD-1.nd2	186.327	8	-1	-1	1132.69	1131.52	1134.75	1197.48	1226.07	1116.9	1218.28	1201.67	1160.51	1549.79	1495.65	1582.6	1503.14	758.23	767.31	742.95
GFG30+5CTD-1.nd2	206.271	9	-1	-1	1147.16	1174.21	1167.91	1223.24	1233.51	1124.6	1205.27	1200.06	1204.08	1538.05	1515.74	1543.45	1492.26	748.39	769.16	723.75
GFG30+5CTD-1.nd2	226.317	10	-1	-1	1162.34	1161	1154.61	1212.28	1232.05	1119.92	1231.61	1203.93	1182.97	1550.95	1490	1523.26	1480.41	740.47	759.21	707.9
GFG30+5CTD-1.nd2	246.268	11	-1	-1	1154.85	1145.1	1157.8	1218.78	1252.29	1127.81	1231.61	1209.41	1180.33	1513.94	1466.24	1519.78	1476.59	736.52	760.99	726.25
GFG30+5CTD-1.nd2	266.266	12	-1	-1	1156.28	1150.84	1169.78	1231.15	1238.68	1159.24	1229.85	1213.76	1197.62	1510.42	1465.62	1501.48	1475.86	747.57	746.43	705.53
GFG30+5CTD-1.nd2	286.282	13	-1	-1	1165.22	1150.32	1159.45	1219.68	1254.42	1126.77	1240.5	1196.24	1218.92	1508.54	1468.34	1504.94	1466.6	755.88	755.31	711.41
GFG30+5CTD-1.nd2	306.306	14	-1	-1	1188.56	1150.42	1143.91	1207.91	1240.26	1136.44	1231.16	1227.11	1204.6	1515.06	1442.14	1504.8	1440.31	738.94	747.97	695.38
GFG30+5CTD-1.nd2	326.309	15	-1	-1	1190.96	1154.12	1168.83	1224.22	1243.76	1152.96	1237.42	1218.61	1209.01	1509.22	1459.19	1493.72	1442.26	731.38	740.33	692.19
GFG30+5CTD-1.nd2	346.325	16	-1	-1	1179.01	1159.36	1167.48	1252.79	1242.76	1145.64	1243.01	1219.7	1227.69	1507.3	1443.14	1476.51	1437.14	736.17	735.46	699.1
GFG30+5CTD-1.nd2	366.307	17	-1	-1	1171.67	1163.3	1162.74	1218.05	1258.75	1165.16	1220.7	1204.1	1216.14	1490.24	1461.66	1467.65	1425.73	734.68	736.79	697.22
GFG30+5CTD-1.nd2	386.277	18	-1	-1	1186.38	1159.2	1171.5	1217.24	1255.08	1138.18	1237.38	1205.35	1217.13	1466.49	1469.39	1453.94	1431.37	727.11	733.04	691.31
GFG30+5CTD-1.nd2	406.276	19	-1	-1	1198.9	1153.87	1166.43	1225.97	1253.25	1153.74	1243.25	1180.19	1217.62	1453.64	1459.55	1457.46	1420.58	720.43	722.42	673.66
GFG30+5CTD-1.nd2	426.274	20	-1	-1	1198.92	1153.24	1176.68	1224.78	1254.56	1148.43	1253.28	1216.05	1200.51	1470.54	1442.78	1447.21	1432.67	709.78	722.41	687.86
GFG30+5CTD-1.nd2	446.352	21	-1	-1	1183.15	1143.56	1162.51	1247.15	1237.62	1136.31	1245.05	1225.37	1222.31	1465.88	1430.54	1452.71	1426.04	696.52	714.18	682.58
GFG30+5CTD-1.nd2	466.288	22	-1	-1	1194.95	1147.58	1171.12	1247.13	1249.09	1154.58	1224.09	1236.88	1212.68	1466.72	1429.77	1413.93	1408.4	709.89	707.2	690.5
GFG30+5CTD-1.nd2	486.271	23	-1	-1	1185.05	1161.71	1193.17	1232.05	1242.23	1154.71	1234.17	1226.25	1223.34	1446.59	1431.81	1436.14	1400.43	706.77	705.11	686.46
GFG30+5CTD-1.nd2	506.269	24	-1	-1	1191.44	1162.45	1169.72	1235.2	1251.01	1167.23	1222.89	1232.94	1213.16	1420.13	1407.86	1407.74	1406.72	693.9	688.86	666.64
GFG30+5CTD-1.nd2	526.269	25	-1	-1	1171.92	1132.48	1202.34	1236.72	1255.73	1137.81	1228.54	1206.99	1199.86	1415.03	1406.19	1437.69	1368.82	686.09	708.61	664.7
GFG30+5CTD-1.nd2	546.267	26	-1	-1	1172.44	1142.58	1170.24	1205.5	1244.58	1128.24	1242.29	1215.37	1209.04	1433.64	1373.65	1391.99	1386.96	685.42	685.91	663.38
GFG30+5CTD-1.nd2	566.292	27	-1	-1	1180.74	1143.17	1169.62	1226.97	1235.64	1161.57	1231.95	1217.97	1228.23	1421.74	1372.02	1406.86	1407.25	667.2	670.67	658.36
GFG30+5CTD-1.nd2	586.282	28	-1	-1	1190.15	1135.89	1171.55	1225.07	1239.15	1157.18	1234.84	1213.51	1216.62	1423.36	1372.9	1399.1	1379.53	670.83	680.76	659.67
GFG30+5CTD-1.nd2	606.284	29	-1	-1	1169.05	1146.34	1177.58	1226.66	1225.46	1159.25	1227	1214.48	1215.57	1417.46	1348.32	1400.33	1366.44	671.94	681.35	655.38
GFG30+5CTD-1.nd2	626.28	30	-1	-1	1180.31	1157.22	1173.52	1213.36	1243.2	1172.58	1222.42	1217.57	1212.76	1403.91	1362.55	1390.17	1378.86	654.51	673.75	649.83
GFG30+5CTD-1.nd2	646.277	31	-1	-1	1194.38	1140.74	1153.75	1220.66	1252.85	1156.41	1239.19	1218.55	1208.59	1397.1	1378.52	1392.39	1360.55	670.33	665.3	645.96
GFG30+5CTD-1.nd2	666.277	32	-1	-1	1159.35	1156.66	1178.78	1220.51	1248.81	1146.61	1238.22	1194.35	1191.47	1393.67	1335.88	1383.67	1372.37	655.46	661.1	640.13
GFG30+5CTD-1.nd2	686.275	33	-1	-1	1160.91	1140.24	1171.82	1208.45	1244.79	1168.02	1232.66	1193.64	1207.36	1370.66	1342.18	1387.04	1325.03	651.39	660.29	643.67
GFG30+5CTD-1.nd2	706.275	34	-1	-1	1157.06	1131.94	1150.84	1215.47	1233.38	1143.33	1203.33	1195.95	1185.95	1353.9	1317.18	1350.2	1329.1	659.18	656.35	639.67
GFG30+5CTD-1.nd2	726.272	35	-1	-1	1143.55	1156.21	1157.74	1201.26	1233.93	1128.96	1223.26	1177.55	1205.48	1359.02	1314.21	1386.25	1322.88	651.69	647.05	617.72
GFG30+5CTD-1.nd2	746.272	36	-1	-1	1145.49	1134.9	1141.4	1198.96	1223.49	1099.85	1205.36	1178.71	1199.72	1357.81	1313.02	1374.44	1312.47	629.61	639.54	619.09
GFG30+5CTD-1.nd2	766.272	37	-1	-1	1122.11	1129.27	1145.96	1208.87	1222.33	1112.63	1239.33	1180.79	1194.02	1338.14	1329.89	1370.01	1308.57	638.04	635.93	626.21
GFG30+5CTD-1.nd2	786.27	38	-1	-1	1128.79	1132.85	1135.15	1206.67	1220.29	1137.32	1222.54	1187.41	1191.35	1358.97	1321.82	1361.59	1298.98	646.25	639.54	618.56
GFG30+5CTD-1.nd2	806.267	39	-1	-1	1139.22	1132.75	1152.15	1203.13	1234.9	1114.1	1209.2	1181.14	1193.61	1345.62	1315.62	1349.17	1299.1	626.73	627.33	617.51
GFG30+5CTD-1.nd2	826.267	40	-1	-1	1161.42	1114.98	1150.37	1184.84	1211.13	1129.83	1211.25	1180.84	1193.12	1333.34	1304.38	1348.67	1288.39	631.97	640.53	613.65
GFG30+5CTD-1.nd2	846.281	41	-1	-1	1163.91	1109.75	1137.22	1193.18	1231.51	1124.48	1218.53	1203.58	1173.8	1323.12	1297.93	1337.23	1295.9	624.66	619.63	612.1
GFG30+5CTD-1.nd2	866.281	42	-1	-1	1132.49	1114.28	1146.57	1217.94	1205.83	1122.74	1195.61	1180.01	1190.92	1317.95	1289.35	1383.16	1309.41	628.81	624.49	606.97
GFG30+5CTD-1.nd2	886.28	43	-1	-1	1159.32	1090.79	1139.04	1214.93	1210.58	1119.85	1222.36	1188.36	1185.75	1324.35	1279.44	1333.98	1278.65	628.63	626.84	620.78
GFG30+5CTD-1.nd2	906.278	44	-1	-1	1144.07	1107.22	1152.65	1217.85	1208.4	1130.66	1204.2	1170.87	1186.45	1324.12	1297.16	1368.92	1258.21	631.23	632.01	613.56
GFG30+5CTD-1.nd2	926.278	45	-1	-1	1150.62	1118.45	1153.48	1214.25	1219.04	1152.75	1201.09	1189.49	1190.44	1328.01	1302.87	1374.56	1272.66	629.68	633.6	618.66
GFG30+5CTD-1.nd2	946.276	46	-1	-1	1150.08	1106.63	1140.98	1224.5	1224.37	1135.08	1213.18	1213.91	1197	1319.19	1275.16	1336.02	1271.07	627.85	626.38	608.37
GFG30+5CTD-1.nd2	966.275	47	-1	-1	1139.06	1102.46	1148.18	1209.97	1203.08	1138.32	1220.55	1169.73	1196.86	1315.72	1278.26	1332.6	1276.82	631.73	622.08	613.37
GFG30+5CTD-1.nd2	986.275	48	-1	-1	1156.79	1100.09	1138.99	1206.29	1208.55	1125.39	1234.22	1166.51	1171.99	1311.92	1279.67	1303.49	1260.38	621.67	623.14	622.1
GFG30+5CTD-1.nd2	1006.27	49	-1	-1	1158	1097.67	1136.28	1207.38	1209.09	1115.55	1197.08	1191.91	1168.63	1296.5	1292.63	1293.54	1266.85	623.06	635.96	596.82
GFG30+5CTD-1.nd2	1026.27	50	-1	-1	1163.95	1103.11	1119.44	1208.14	1209.8	1126.06	1216.48	1167.22	1182.02	1307.29	1274.42	1298.39	1252.22	622.3	630.8	609.16
GFG30+5CTD-1.nd2	1046.27	51	-1	-1	1138.8	1091.6	1144.96	1195.66	1191.72	1119.56	1234.15	1162.89	1171.12	1300.63	1260.98	1331.86	1244.62	624.03	615.96	611.1
GFG30+5CTD-1.nd2	1066.27	52	-1	-1	1150.98	1079.56	1120.49	1203.42	1199.85	1085.9	1207.33	1154.52	1197.68	1297.91	1286.41	1292.31	1258.08	626.51	614.43	608.51
GFG30+5CTD-1.nd2	1086.27	53	-1	-1	1159.46	1094.82	1121.81	1207.7	1189.28	1080.09	1210.99	1165.3	1174.8	1280.68	1259.72	1325.75	1245.39	625.2	619.65	598.74
GFG30+5CTD-1.nd2	1106.27	54	-1	-1	1142.87	1093.75	1135.43	1171.52	1188.65	1111.03	1190.08	1183.88	1177.38	1287.39	1262.5	1301.23	1263.64	620.14	610.39	604.62
GFG30+5CTD-1.nd2	1126.28	55	-1	-1	1142.24	1086.41	1126.41	1179.55	1202.68	1117.62	1188.94	1183.38	1168.59	1272.07	1252.46	1294.52	1241.87	608.06	607.51	594.32
GFG30+5CTD-1.nd2	1146.28	56	-1	-1	1120	1090.68	1138.04	1177.4	1200.67	1112.43	1163.4	1173.66	1160.28	1285.81	1240.61	1271.29	1250.9	624.92	609.38	597.97
GFG30+5CTD-1.nd2	1166.28	57	-1	-1	1120.03	1094.36	1118.1	1192.85	1190.63	1087.45	1197.31	1139.33	1170.98	1280.11	1225.64	1295.06	1242.95	614.9	589.3	582.43

## Sheet: Sheet1
Time [s]	Norm 1+2									Norm 3									ave	sd
0.098	1	1	1	1	1	1	1	1	1
66.329	0.382391	0.424806	0.397917	0.39249	0.46705	0.387967	0.418076	0.410061	0.375706	0	0	0	0	0	0	0	0	0	0	0
86.278	0.395381	0.465158	0.426487	0.429053	0.493406	0.420453	0.466482	0.453493	0.405768	0.021033	0.0701539	0.0474511	0.0601851	0.0494534	0.0530795	0.0831822	0.0736203	0.0481542	0.056257	0.0172412
106.432	0.415584	0.506432	0.460459	0.441334	0.530744	0.442271	0.46969	0.503854	0.462123	0.0537443	0.14191	0.103875	0.0804006	0.119512	0.0887278	0.0886957	0.158987	0.138424	0.108253	0.0320999
126.282	0.453516	0.495148	0.488581	0.456297	0.545836	0.48458	0.505387	0.458763	0.475464	0.115162	0.122293	0.150584	0.10503	0.14783	0.157856	0.150037	0.0825535	0.159793	0.132349	0.0256284
146.274	0.457693	0.480385	0.509099	0.475491	0.561659	0.467776	0.506474	0.5178	0.474965	0.121925	0.0966265	0.184661	0.136624	0.177521	0.130401	0.151906	0.182627	0.158994	0.149032	0.0284789
166.277	0.464426	0.506678	0.53444	0.495469	0.588914	0.519271	0.507919	0.527217	0.519812	0.132827	0.142338	0.226751	0.169509	0.22866	0.214537	0.154389	0.198589	0.230831	0.188715	0.0371212
186.327	0.473422	0.521907	0.534392	0.508526	0.588077	0.513646	0.553451	0.553093	0.512805	0.147393	0.168814	0.226671	0.191002	0.227089	0.205348	0.232633	0.242451	0.219607	0.206779	0.0300604
206.271	0.503892	0.594905	0.595031	0.549613	0.609795	0.538456	0.549684	0.56333	0.58057	0.196728	0.295725	0.327387	0.258634	0.267841	0.245884	0.22616	0.259804	0.328154	0.267369	0.0413451
226.317	0.537155	0.592146	0.592103	0.549922	0.62204	0.547799	0.594755	0.582107	0.568016	0.250586	0.290928	0.322524	0.259142	0.290816	0.261149	0.303612	0.291632	0.308045	0.286493	0.0230946
246.268	0.536435	0.579232	0.60652	0.567606	0.659723	0.567772	0.605796	0.599545	0.574415	0.24942	0.268475	0.346469	0.288252	0.361521	0.293783	0.322585	0.321192	0.318294	0.307777	0.0340303
266.266	0.547105	0.597237	0.633801	0.59012	0.650606	0.623906	0.611744	0.613598	0.605763	0.266696	0.299778	0.39178	0.325311	0.344415	0.385501	0.332806	0.345012	0.368507	0.339978	0.0378117
286.282	0.555288	0.592503	0.614913	0.574204	0.668876	0.57186	0.622754	0.588368	0.630975	0.279945	0.291549	0.360409	0.299113	0.378696	0.300463	0.351726	0.302245	0.408893	0.330338	0.0429105
306.306	0.601872	0.61053	0.610262	0.574733	0.666229	0.604555	0.626258	0.643967	0.628202	0.355372	0.322888	0.352684	0.299983	0.37373	0.353883	0.357747	0.396491	0.404451	0.35747	0.0307953
326.309	0.607605	0.619214	0.649982	0.596275	0.67276	0.632412	0.636008	0.635266	0.636421	0.364654	0.337987	0.418655	0.335442	0.385984	0.399399	0.374503	0.381742	0.417617	0.379554	0.0285556
346.325	0.599002	0.633825	0.65544	0.637887	0.679663	0.62864	0.65074	0.644293	0.66877	0.350725	0.363389	0.427721	0.403939	0.398936	0.393235	0.399818	0.397044	0.469433	0.400471	0.0323642
366.307	0.593457	0.644034	0.652983	0.600084	0.705307	0.662315	0.627039	0.628321	0.657914	0.341748	0.381138	0.42364	0.341713	0.447053	0.448257	0.35909	0.369971	0.452044	0.396073	0.043961
386.277	0.62074	0.646682	0.67477	0.606292	0.708303	0.63075	0.655532	0.637694	0.667148	0.385922	0.385741	0.459825	0.351932	0.452676	0.396683	0.408053	0.385858	0.466834	0.410392	0.0377665
406.276	0.649056	0.652252	0.680706	0.627464	0.717192	0.667751	0.673811	0.616572	0.679517	0.43177	0.395424	0.469684	0.386782	0.469354	0.457139	0.439465	0.350054	0.486648	0.431813	0.0429299
426.274	0.64813	0.650221	0.694744	0.625186	0.718027	0.658692	0.685536	0.662231	0.655856	0.430272	0.391894	0.493	0.383032	0.470921	0.442338	0.459612	0.427451	0.448747	0.438585	0.0333757
446.352	0.635332	0.645277	0.682922	0.659023	0.703333	0.650055	0.682342	0.681889	0.692536	0.40955	0.383298	0.473365	0.438731	0.443349	0.428226	0.454125	0.460773	0.507502	0.444324	0.0340364
466.288	0.661248	0.660897	0.706421	0.670219	0.730527	0.687443	0.667126	0.708509	0.690991	0.451512	0.410454	0.512395	0.457159	0.494375	0.489313	0.427976	0.505896	0.505027	0.472679	0.0350138
486.271	0.650198	0.684462	0.742146	0.653549	0.72337	0.690316	0.681974	0.696472	0.707543	0.43362	0.451424	0.571731	0.429719	0.480945	0.494008	0.453492	0.485492	0.531539	0.48133	0.0440716
506.269	0.682297	0.711485	0.733245	0.679124	0.758702	0.735869	0.690113	0.728699	0.717614	0.485592	0.498404	0.556947	0.471817	0.54724	0.568437	0.467478	0.54012	0.547671	0.520412	0.0370476
526.269	0.657964	0.668495	0.784945	0.683482	0.767958	0.69276	0.699821	0.696603	0.70186	0.446193	0.423664	0.642815	0.478991	0.564608	0.498	0.484161	0.485715	0.522436	0.505176	0.0618738
546.267	0.671821	0.698044	0.750858	0.656879	0.766297	0.692763	0.73037	0.720976	0.727825	0.46863	0.475037	0.586199	0.435201	0.561493	0.498006	0.536657	0.527029	0.564028	0.51692	0.0478645
566.292	0.683198	0.700434	0.750437	0.682287	0.752456	0.74491	0.715429	0.723322	0.752621	0.487051	0.479191	0.585501	0.477025	0.535521	0.583209	0.510982	0.531005	0.603746	0.532581	0.045845
586.282	0.701658	0.694921	0.759521	0.686241	0.764229	0.74419	0.725813	0.723953	0.743781	0.516941	0.469607	0.600589	0.483533	0.557612	0.582032	0.528827	0.532075	0.589587	0.540089	0.0435504
606.284	0.683525	0.721509	0.780459	0.698667	0.75717	0.758874	0.726608	0.736293	0.753657	0.487581	0.515831	0.635364	0.503987	0.544367	0.606025	0.530192	0.552993	0.605405	0.553527	0.0483018
626.28	0.70213	0.742035	0.777967	0.684291	0.783222	0.783332	0.722854	0.742865	0.752326	0.517704	0.551516	0.631225	0.480323	0.593249	0.645986	0.523742	0.564132	0.603274	0.567906	0.0520932
646.277	0.722411	0.718609	0.749286	0.694647	0.797795	0.759911	0.74587	0.7456	0.748065	0.550543	0.510789	0.583589	0.497369	0.620593	0.60772	0.563294	0.568769	0.596448	0.566568	0.0393938
666.277	0.688571	0.757416	0.802637	0.707148	0.806262	0.760186	0.757884	0.726815	0.738526	0.495751	0.578258	0.6722	0.517946	0.63648	0.608168	0.583938	0.536927	0.581168	0.578982	0.0530185
686.275	0.705744	0.748761	0.809277	0.707174	0.818183	0.810385	0.766973	0.741646	0.776803	0.523556	0.56321	0.683227	0.51799	0.658848	0.690188	0.599557	0.562066	0.642481	0.604569	0.0628069
706.275	0.719455	0.756059	0.797749	0.735559	0.824252	0.792613	0.748045	0.765057	0.767175	0.545756	0.575897	0.664082	0.564713	0.670236	0.661151	0.567031	0.601751	0.627059	0.608631	0.0455819
726.272	0.697347	0.790503	0.804881	0.712157	0.818383	0.766886	0.769138	0.73494	0.789692	0.50996	0.635781	0.675927	0.526192	0.659224	0.619116	0.603278	0.550698	0.663127	0.604812	0.058396
746.272	0.709758	0.76878	0.79049	0.717853	0.813221	0.732687	0.754489	0.745923	0.791135	0.530056	0.598013	0.652026	0.535568	0.649537	0.563238	0.578105	0.569316	0.665438	0.593477	0.048166
766.272	0.678593	0.761416	0.798996	0.732302	0.813937	0.75357	0.801409	0.750491	0.785185	0.479596	0.585212	0.666152	0.559352	0.650881	0.597358	0.658734	0.577059	0.655907	0.603361	0.0580613
786.27	0.688585	0.767729	0.782987	0.730541	0.812318	0.793256	0.780363	0.760584	0.782506	0.495773	0.596187	0.639563	0.556453	0.647843	0.662201	0.622568	0.594168	0.651616	0.607375	0.0507886
806.267	0.715327	0.781113	0.823205	0.736859	0.844175	0.77059	0.773885	0.763761	0.79767	0.539072	0.619455	0.70636	0.566853	0.707618	0.625168	0.611435	0.599554	0.675907	0.627936	0.0553636
826.267	0.753907	0.761027	0.828812	0.721296	0.820415	0.803137	0.785286	0.771542	0.805689	0.60154	0.584534	0.715674	0.541235	0.663035	0.678345	0.631027	0.612742	0.688752	0.635209	0.0527376
846.281	0.766174	0.763091	0.818025	0.739864	0.857171	0.804896	0.802922	0.81157	0.786831	0.621401	0.588124	0.697758	0.5718	0.732003	0.681221	0.661333	0.680594	0.658544	0.654753	0.0490758
866.281	0.709845	0.757084	0.8188	0.759026	0.80766	0.788571	0.759433	0.765898	0.797639	0.530196	0.57768	0.699045	0.603341	0.639104	0.654547	0.5866	0.603176	0.675857	0.618838	0.0499403
886.28	0.768175	0.740449	0.829629	0.777322	0.838	0.805613	0.818098	0.799748	0.813185	0.624641	0.548759	0.717031	0.633458	0.696032	0.682391	0.687412	0.660554	0.700759	0.661226	0.0491947
906.278	0.737479	0.757576	0.841626	0.772042	0.825116	0.81356	0.783933	0.765823	0.804671	0.574939	0.578535	0.736957	0.624766	0.671857	0.695376	0.628702	0.603048	0.68712	0.644589	0.0529662
926.278	0.738219	0.766174	0.833286	0.758805	0.830844	0.839403	0.770986	0.783056	0.801273	0.576138	0.593483	0.723104	0.602977	0.682605	0.7376	0.606454	0.632259	0.681678	0.648478	0.0559123
946.276	0.760525	0.771975	0.839117	0.794998	0.863241	0.836849	0.810791	0.841511	0.835125	0.612255	0.603569	0.732789	0.662553	0.743392	0.733428	0.674856	0.731347	0.735901	0.692232	0.0525321
966.275	0.743629	0.764088	0.849566	0.775033	0.831873	0.84092	0.820041	0.777841	0.833981	0.584898	0.589856	0.750144	0.62969	0.684536	0.74008	0.690751	0.623421	0.73407	0.669716	0.0610466
986.275	0.783005	0.77403	0.84976	0.784044	0.854826	0.834625	0.853875	0.787195	0.812247	0.648653	0.60714	0.750467	0.644523	0.727602	0.729794	0.748894	0.639276	0.699256	0.688401	0.0509917
1006.27	0.787578	0.773528	0.848565	0.787855	0.858155	0.821704	0.804537	0.826539	0.810055	0.656057	0.606269	0.748482	0.650796	0.733849	0.708682	0.66411	0.705968	0.695745	0.685551	0.0423897
1026.27	0.800853	0.78643	0.825401	0.793651	0.8644	0.843668	0.836599	0.795518	0.834662	0.677552	0.628699	0.710009	0.660337	0.745568	0.74457	0.719205	0.653385	0.73516	0.697165	0.0408654
1046.27	0.763309	0.767746	0.867041	0.775769	0.836806	0.832539	0.859935	0.788485	0.817612	0.616763	0.596217	0.779168	0.630901	0.693791	0.726385	0.759307	0.641463	0.70785	0.683538	0.0615025
1066.27	0.782277	0.749488	0.828121	0.787258	0.84982	0.778028	0.823692	0.777532	0.857994	0.647475	0.564473	0.714526	0.649812	0.71821	0.63732	0.697026	0.622896	0.772534	0.669364	0.0585797
1086.27	0.802163	0.781846	0.838323	0.800223	0.842113	0.776101	0.83633	0.80054	0.831888	0.679673	0.62073	0.73147	0.671154	0.703749	0.634173	0.718744	0.661897	0.730717	0.68359	0.0382821
1106.27	0.777641	0.780427	0.860785	0.751112	0.840726	0.827854	0.806556	0.827123	0.83534	0.639969	0.618263	0.768778	0.590315	0.701147	0.71873	0.667579	0.706958	0.736246	0.683109	0.0550189
1126.28	0.795054	0.788131	0.866346	0.779071	0.880092	0.859233	0.822927	0.844957	0.841149	0.668163	0.631657	0.778013	0.636337	0.77501	0.770001	0.695711	0.737189	0.745552	0.715292	0.0554994
1146.28	0.763393	0.795593	0.887378	0.778471	0.880199	0.851657	0.789119	0.833197	0.830911	0.616899	0.644629	0.812946	0.63535	0.775211	0.757623	0.637614	0.717253	0.729152	0.702964	0.0673679
1166.28	0.769701	0.809514	0.860919	0.803331	0.869235	0.817506	0.841182	0.787964	0.851786	0.627111	0.668831	0.769001	0.67627	0.754639	0.701823	0.727081	0.64058	0.762589	0.703103	0.0502129

## Sheet: Sheet2
#10 (mCherry)	#11 (mCherry)	#12 (mCherry)	#13 (mCherry)	对照	对照-背景	#14 (mCherry)	#15 (mCherry)	#16 (mCherry)	背景	#1 (mCherry)	#2 (mCherry)	#3 (mCherry)	#4 (mCherry)	#5 (mCherry)	#6 (mCherry)	#7 (mCherry)	#8 (mCherry)	#9 (mCherry)
1650.01	1612.29	1608.46	1592.18	1615.74	808.492	817.92	821.22	782.59	807.243	1635.2	1555.95	1544.75	1710.68	1639.08	1538.36	1676.47	1645.77	1628.09	827.957	748.707	737.507	903.437	831.837	731.117	869.227	838.527	820.847
1616.19	1582.01	1588	1573.54	1589.93	812.808	793.68	783.83	753.87	777.127	1095.42	1096.88	1072.16	1133.61	1167.71	1062.29	1142.47	1122.81	1087.17	318.293	319.753	295.033	356.483	390.583	285.163	365.343	345.683	310.043
1605.58	1567.16	1592.75	1571.19	1584.17	807.763	778.19	788.6	762.43	776.407	1103.47	1124.36	1090.66	1163.68	1186.47	1083.53	1181.52	1156.33	1109.18	327.063	347.953	314.253	387.273	410.063	307.123	405.113	379.923	332.773
1598.66	1563.16	1567.21	1533.15	1565.55	791.585	772.06	799.54	750.28	773.96	1110.85	1145.2	1106.45	1164.34	1206.22	1090.55	1173.69	1187.62	1145.36	336.89	371.24	332.49	390.38	432.26	316.59	399.73	413.66	371.4
1573.5	1564.11	1575.06	1523.2	1558.97	791.458	778.15	782.7	741.68	767.51	1135.09	1130.42	1120.25	1171.06	1211.99	1114.33	1197.55	1144.09	1149.57	367.58	362.91	352.74	403.55	444.48	346.82	430.04	376.58	382.06
1571.67	1542.2	1568.28	1489.84	1543	781.567	773.46	765.25	745.58	761.43	1127.76	1109.12	1124.39	1176.7	1213.08	1092.04	1187.01	1181.16	1138.32	366.33	347.69	362.96	415.27	451.65	330.61	425.58	419.73	376.89
1554.35	1525.48	1530.34	1511.23	1530.35	769.157	768.09	772.98	742.51	761.193	1127.01	1122.09	1136.17	1187.04	1227.24	1122.37	1181.21	1181.77	1167.12	365.817	360.897	374.977	425.847	466.047	361.177	420.017	420.577	405.927
1549.79	1495.65	1582.6	1503.14	1532.8	776.632	758.23	767.31	742.95	756.163	1132.69	1131.52	1134.75	1197.48	1226.07	1116.9	1218.28	1201.67	1160.51	376.527	375.357	378.587	441.317	469.907	360.737	462.117	445.507	404.347
1538.05	1515.74	1543.45	1492.26	1522.38	775.275	748.39	769.16	723.75	747.1	1147.16	1174.21	1167.91	1223.24	1233.51	1124.6	1205.27	1200.06	1204.08	400.06	427.11	420.81	476.14	486.41	377.5	458.17	452.96	456.98
1550.95	1490	1523.26	1480.41	1511.15	775.295	740.47	759.21	707.9	735.86	1162.34	1161	1154.61	1212.28	1232.05	1119.92	1231.61	1203.93	1182.97	426.48	425.14	418.75	476.42	496.19	384.06	495.75	468.07	447.11
1513.94	1466.24	1519.78	1476.59	1494.14	752.884	736.52	760.99	726.25	741.253	1154.85	1145.1	1157.8	1218.78	1252.29	1127.81	1231.61	1209.41	1180.33	413.597	403.847	416.547	477.527	511.037	386.557	490.357	468.157	439.077
1510.42	1465.62	1501.48	1475.86	1488.35	755.168	747.57	746.43	705.53	733.177	1156.28	1150.84	1169.78	1231.15	1238.68	1159.24	1229.85	1213.76	1197.62	423.103	417.663	436.603	497.973	505.503	426.063	496.673	480.583	464.443
1508.54	1468.34	1504.94	1466.6	1487.11	746.238	755.88	755.31	711.41	740.867	1165.22	1150.32	1159.45	1219.68	1254.42	1126.77	1240.5	1196.24	1218.92	424.353	409.453	418.583	478.813	513.553	385.903	499.633	455.373	478.053
1515.06	1442.14	1504.8	1440.31	1475.58	748.147	738.94	747.97	695.38	727.43	1188.56	1150.42	1143.91	1207.91	1240.26	1136.44	1231.16	1227.11	1204.6	461.13	422.99	416.48	480.48	512.83	409.01	503.73	499.68	477.17
1509.22	1459.19	1493.72	1442.26	1476.1	754.798	731.38	740.33	692.19	721.3	1190.96	1154.12	1168.83	1224.22	1243.76	1152.96	1237.42	1218.61	1209.01	469.66	432.82	447.53	502.92	522.46	431.66	516.12	497.31	487.71
1507.3	1443.14	1476.51	1437.14	1466.02	742.446	736.17	735.46	699.1	723.577	1179.01	1159.36	1167.48	1252.79	1242.76	1145.64	1243.01	1219.7	1227.69	455.433	435.783	443.903	529.213	519.183	422.063	519.433	496.123	504.113
1490.24	1461.66	1467.65	1425.73	1461.32	738.423	734.68	736.79	697.22	722.897	1171.67	1163.3	1162.74	1218.05	1258.75	1165.16	1220.7	1204.1	1216.14	448.773	440.403	439.843	495.153	535.853	442.263	497.803	481.203	493.243
1466.49	1469.39	1453.94	1431.37	1455.3	738.144	727.11	733.04	691.31	717.153	1186.38	1159.2	1171.5	1217.24	1255.08	1138.18	1237.38	1205.35	1217.13	469.227	442.047	454.347	500.087	537.927	421.027	520.227	488.197	499.977
1453.64	1459.55	1457.46	1420.58	1447.81	742.304	720.43	722.42	673.66	705.503	1198.9	1153.87	1166.43	1225.97	1253.25	1153.74	1243.25	1180.19	1217.62	493.397	448.367	460.927	520.467	547.747	448.237	537.747	474.687	512.117
1470.54	1442.78	1447.21	1432.67	1448.3	741.617	709.78	722.41	687.86	706.683	1198.92	1153.24	1176.68	1224.78	1254.56	1148.43	1253.28	1216.05	1200.51	492.237	446.557	469.997	518.097	547.877	441.747	546.597	509.367	493.827
1465.88	1430.54	1452.71	1426.04	1443.79	746.033	696.52	714.18	682.58	697.76	1183.15	1143.56	1162.51	1247.15	1237.62	1136.31	1245.05	1225.37	1222.31	485.39	445.8	464.75	549.39	539.86	438.55	547.29	527.61	524.55
1466.72	1429.77	1413.93	1408.4	1429.7	727.175	709.89	707.2	690.5	702.53	1194.95	1147.58	1171.12	1247.13	1249.09	1154.58	1224.09	1236.88	1212.68	492.42	445.05	468.59	544.6	546.56	452.05	521.56	534.35	510.15
1446.59	1431.81	1436.14	1400.43	1428.74	729.296	706.77	705.11	686.46	699.447	1185.05	1161.71	1193.17	1232.05	1242.23	1154.71	1234.17	1226.25	1223.34	485.603	462.263	493.723	532.603	542.783	455.263	534.723	526.803	523.893
1420.13	1407.86	1407.74	1406.72	1410.61	727.479	693.9	688.86	666.64	683.133	1191.44	1162.45	1169.72	1235.2	1251.01	1167.23	1222.89	1232.94	1213.16	508.307	479.317	486.587	552.067	567.877	484.097	539.757	549.807	530.027
1415.03	1406.19	1437.69	1368.82	1406.93	720.466	686.09	708.61	664.7	686.467	1171.92	1132.48	1202.34	1236.72	1255.73	1137.81	1228.54	1206.99	1199.86	485.453	446.013	515.873	550.253	569.263	451.343	542.073	520.523	513.393
1433.64	1373.65	1391.99	1386.96	1396.56	718.323	685.42	685.91	663.38	678.237	1172.44	1142.58	1170.24	1205.5	1244.58	1128.24	1242.29	1215.37	1209.04	494.203	464.343	492.003	527.263	566.343	450.003	564.053	537.133	530.803
1421.74	1372.02	1406.86	1407.25	1401.97	736.558	667.2	670.67	658.36	665.41	1180.74	1143.17	1169.62	1226.97	1235.64	1161.57	1231.95	1217.97	1228.23	515.33	477.76	504.21	561.56	570.23	496.16	566.54	552.56	562.82
1423.36	1372.9	1399.1	1379.53	1393.72	723.303	670.83	680.76	659.67	670.42	1190.15	1135.89	1171.55	1225.07	1239.15	1157.18	1234.84	1213.51	1216.62	519.73	465.47	501.13	554.65	568.73	486.76	564.42	543.09	546.2
1417.46	1348.32	1400.33	1366.44	1383.14	713.581	671.94	681.35	655.38	669.557	1169.05	1146.34	1177.58	1226.66	1225.46	1159.25	1227	1214.48	1215.57	499.493	476.783	508.023	557.103	555.903	489.693	557.443	544.923	546.013
1403.91	1362.55	1390.17	1378.86	1383.87	724.509	654.51	673.75	649.83	659.363	1180.31	1157.22	1173.52	1213.36	1243.2	1172.58	1222.42	1217.57	1212.76	520.947	497.857	514.157	553.997	583.837	513.217	563.057	558.207	553.397
1397.1	1378.52	1392.39	1360.55	1382.14	721.61	670.33	665.3	645.96	660.53	1194.38	1140.74	1153.75	1220.66	1252.85	1156.41	1239.19	1218.55	1208.59	533.85	480.21	493.22	560.13	592.32	495.88	578.66	558.02	548.06
1393.67	1335.88	1383.67	1372.37	1371.4	719.168	655.46	661.1	640.13	652.23	1159.35	1156.66	1178.78	1220.51	1248.81	1146.61	1238.22	1194.35	1191.47	507.12	504.43	526.55	568.28	596.58	494.38	585.99	542.12	539.24
1370.66	1342.18	1387.04	1325.03	1356.23	704.444	651.39	660.29	643.67	651.783	1160.91	1140.24	1171.82	1208.45	1244.79	1168.02	1232.66	1193.64	1207.36	509.127	488.457	520.037	556.667	593.007	516.237	580.877	541.857	555.577
1353.9	1317.18	1350.2	1329.1	1337.59	685.862	659.18	656.35	639.67	651.733	1157.06	1131.94	1150.84	1215.47	1233.38	1143.33	1203.33	1195.95	1185.95	505.327	480.207	499.107	563.737	581.647	491.597	551.597	544.217	534.217
1359.02	1314.21	1386.25	1322.88	1345.59	706.77	651.69	647.05	617.72	638.82	1143.55	1156.21	1157.74	1201.26	1233.93	1128.96	1223.26	1177.55	1205.48	504.73	517.39	518.92	562.44	595.11	490.14	584.44	538.73	566.66
1357.81	1313.02	1374.44	1312.47	1339.43	710.022	629.61	639.54	619.09	629.413	1145.49	1134.9	1141.4	1198.96	1223.49	1099.85	1205.36	1178.71	1199.72	516.077	505.487	511.987	569.547	594.077	470.437	575.947	549.297	570.307
1338.14	1329.89	1370.01	1308.57	1336.65	703.259	638.04	635.93	626.21	633.393	1122.11	1129.27	1145.96	1208.87	1222.33	1112.63	1239.33	1180.79	1194.02	488.717	495.877	512.567	575.477	588.937	479.237	605.937	547.397	560.627
1358.97	1321.82	1361.59	1298.98	1335.34	700.557	646.25	639.54	618.56	634.783	1128.79	1132.85	1135.15	1206.67	1220.29	1137.32	1222.54	1187.41	1191.35	494.007	498.067	500.367	571.887	585.507	502.537	587.757	552.627	556.567
1345.62	1315.62	1349.17	1299.1	1327.38	703.521	626.73	627.33	617.51	623.857	1139.22	1132.75	1152.15	1203.13	1234.9	1114.1	1209.2	1181.14	1193.61	515.363	508.893	528.293	579.273	611.043	490.243	585.343	557.283	569.753
1333.34	1304.38	1348.67	1288.39	1318.7	689.978	631.97	640.53	613.65	628.717	1161.42	1114.98	1150.37	1184.84	1211.13	1129.83	1211.25	1180.84	1193.12	532.703	486.263	521.653	556.123	582.413	501.113	582.533	552.123	564.403
1323.12	1297.93	1337.23	1295.9	1313.55	694.748	624.66	619.63	612.1	618.797	1163.91	1109.75	1137.22	1193.18	1231.51	1124.48	1218.53	1203.58	1173.8	545.113	490.953	518.423	574.383	612.713	505.683	599.733	584.783	555.003
1317.95	1289.35	1383.16	1309.41	1324.97	704.877	628.81	624.49	606.97	620.09	1132.49	1114.28	1146.57	1217.94	1205.83	1122.74	1195.61	1180.01	1190.92	512.4	494.19	526.48	597.85	585.74	502.65	575.52	559.92	570.83
1324.35	1279.44	1333.98	1278.65	1304.11	678.688	628.63	626.84	620.78	625.417	1159.32	1090.79	1139.04	1214.93	1210.58	1119.85	1222.36	1188.36	1185.75	533.903	465.373	513.623	589.513	585.163	494.433	596.943	562.943	560.333
1324.12	1297.16	1368.92	1258.21	1312.1	686.502	631.23	632.01	613.56	625.6	1144.07	1107.22	1152.65	1217.85	1208.4	1130.66	1204.2	1170.87	1186.45	518.47	481.62	527.05	592.25	582.8	505.06	578.6	545.27	560.85
1328.01	1302.87	1374.56	1272.66	1319.53	692.212	629.68	633.6	618.66	627.313	1150.62	1118.45	1153.48	1214.25	1219.04	1152.75	1201.09	1189.49	1190.44	523.307	491.137	526.167	586.937	591.727	525.437	573.777	562.177	563.127
1319.19	1275.16	1336.02	1271.07	1300.36	679.493	627.85	626.38	608.37	620.867	1150.08	1106.63	1140.98	1224.5	1224.37	1135.08	1213.18	1213.91	1197	529.213	485.763	520.113	603.633	603.503	514.213	592.313	593.043	576.133
1315.72	1278.26	1332.6	1276.82	1300.85	678.457	631.73	622.08	613.37	622.393	1139.06	1102.46	1148.18	1209.97	1203.08	1138.32	1220.55	1169.73	1196.86	516.667	480.067	525.787	587.577	580.687	515.927	598.157	547.337	574.467
1311.92	1279.67	1303.49	1260.38	1288.87	666.562	621.67	623.14	622.1	622.303	1156.79	1100.09	1138.99	1206.29	1208.55	1125.39	1234.22	1166.51	1171.99	534.487	477.787	516.687	583.987	586.247	503.087	611.917	544.207	549.687
1296.5	1292.63	1293.54	1266.85	1287.38	668.767	623.06	635.96	596.82	618.613	1158	1097.67	1136.28	1207.38	1209.09	1115.55	1197.08	1191.91	1168.63	539.387	479.057	517.667	588.767	590.477	496.937	578.467	573.297	550.017
1307.29	1274.42	1298.39	1252.22	1283.08	662.327	622.3	630.8	609.16	620.753	1163.95	1103.11	1119.44	1208.14	1209.8	1126.06	1216.48	1167.22	1182.02	543.197	482.357	498.687	587.387	589.047	505.307	595.727	546.467	561.267
1300.63	1260.98	1331.86	1244.62	1284.52	667.492	624.03	615.96	611.1	617.03	1138.8	1091.6	1144.96	1195.66	1191.72	1119.56	1234.15	1162.89	1171.12	521.77	474.57	527.93	578.63	574.69	502.53	617.12	545.86	554.09
1297.91	1286.41	1292.31	1258.08	1283.68	667.194	626.51	614.43	608.51	616.483	1150.98	1079.56	1120.49	1203.42	1199.85	1085.9	1207.33	1154.52	1197.68	534.497	463.077	504.007	586.937	583.367	469.417	590.847	538.037	581.197
1280.68	1259.72	1325.75	1245.39	1277.88	663.355	625.2	619.65	598.74	614.53	1159.46	1094.82	1121.81	1207.7	1189.28	1080.09	1210.99	1165.3	1174.8	544.93	480.29	507.28	593.17	574.75	465.56	596.46	550.77	560.27
1287.39	1262.5	1301.23	1263.64	1278.69	666.973	620.14	610.39	604.62	611.717	1142.87	1093.75	1135.43	1171.52	1188.65	1111.03	1190.08	1183.88	1177.38	531.153	482.033	523.713	559.803	576.933	499.313	578.363	572.163	565.663
1272.07	1252.46	1294.52	1241.87	1265.23	661.933	608.06	607.51	594.32	603.297	1142.24	1086.41	1126.41	1179.55	1202.68	1117.62	1188.94	1183.38	1168.59	538.943	483.113	523.113	576.253	599.383	514.323	585.643	580.083	565.293
1285.81	1240.61	1271.29	1250.9	1262.15	651.396	624.92	609.38	597.97	610.757	1120	1090.68	1138.04	1177.4	1200.67	1112.43	1163.4	1173.66	1160.28	509.243	479.923	527.283	566.643	589.913	501.673	552.643	562.903	549.523
1280.11	1225.64	1295.06	1242.95	1260.94	665.397	614.9	589.3	582.43	595.543	1120.03	1094.36	1118.1	1192.85	1190.63	1087.45	1197.31	1139.33	1170.98	524.487	498.817	522.557	597.307	595.087	491.907	601.767	543.787	575.437
