# Supplementary material for: Loci-specific phase separation of FET fusion oncoproteins promotes gene transcription
Source: Nat Commun. 2021 Mar 5;12:1491. doi: 10.1038/s41467-021-21690-7 (PMC7935978; doi:10.1038/s41467-021-21690-7)
Supplement: Supplementary file 12 — Source Data [file 41467_2021_21690_MOESM12_ESM.zip › Source_Data/Fig_3/Data_Fig_3biv_v2.xlsx]

## Sheet: Sheet1
		Fig. 3b(iv)
		No FUS-Gal4		# of Exp.	# of DNA pairs		# of fusion events		Probability of fusion events
				1	93		0		0
				2	87		0		0
				3	88		0		0
		With FUS-Gal4		# of Exp.	# of DNA pairs		# of fusion events		Probability of fusion events
				1	93		30		0.3226
				2	87		35		0.4023
				3	88		28		0.3182
				mean	s.d.	n
		No FUS-Gal4		0	0	3
		With FUS-Gal4		0.3477	0.0473	3
