# Supplementary material for: Loci-specific phase separation of FET fusion oncoproteins promotes gene transcription
Source: Nat Commun. 2021 Mar 5;12:1491. doi: 10.1038/s41467-021-21690-7 (PMC7935978; doi:10.1038/s41467-021-21690-7)
Supplement: Supplementary file 12 — Source Data [file 41467_2021_21690_MOESM12_ESM.zip › Source_Data/Fig_3/Data_Fig_3bii_hv.xlsx]

## Sheet: Sheet1
	FUS-Gal4 condensates binding at 7X Gal4 DBD binding sites (pixels)							Pol II CTDN26-mCherry binding at 7X Gal4 DBD binding sites (pixels)
	Fig 3b(ii)							Fig 3h(v)
	46							24
	64							54
	40							57
	61							44
	66							32
	56							57
	53							56
	41							55
	62							53
	43							52
	63							51
	58							52
	59							53
	67							56
	47							47
	52							52
	52							48
	56							51
	48							51
	53							52
	37							41
	46							49
	39							25
	51							56
	62							47
	50							61
	26							59
	48							53
	47							55
	51							31
	39							33
	47							55
	45							57
	43							60
	47							51
	51							55
	60							53
	31							60
	41							51
	53							61
	52							55
	52							57
	45							51
	46							55
	56							57
	54							56
	45							47
	44							51
	46							60
	52							67
	53							55
	40							52
	40							56
	48
	45
	49
	51
	53
	52
	55
	53
	58
	48
	50
	52
	42
	49
	44
	42
	53
	42
	62
	52
	61
	53
	44
	52
	60
	46
	52
	52
	41
	41
	38
	52
	50
	50
	44
	52
	43
	53
	41
	49
	39
	37
	50
	36
	57
	52
	52
	52
	45
	40
	50
	44
	42
	46
	53
	39
	48
	37
	42
	45
	45
	45
	45
	43
	49
	46
	43
	51
	53
	35
	41
	50
	52
	49
	50
	44
	50
	55
	56
	47
	47
	56
	53
	49
	46
	57
	48
	58
	55
	53
	55
	53
	53
	51
	52
	52
	51
	53
	51
	51
	51
	54
	43
	38
	58
	53
	53
	56
	48
	54
	49
	44
	45
	41
	58
	56
	69
	60
	61
	56
	57
	58
	51
	60
	41
	57
	53
	52
	63
	62
	42
	43
	50
	43
	48
	48
	42
	45
	48
	45
	45
	57
	60
	62
	55
	46
	44
	47
