# Supplementary material for: Loci-specific phase separation of FET fusion oncoproteins promotes gene transcription
Source: Nat Commun. 2021 Mar 5;12:1491. doi: 10.1038/s41467-021-21690-7 (PMC7935978; doi:10.1038/s41467-021-21690-7)
Supplement: Supplementary file 12 — Source Data [file 41467_2021_21690_MOESM12_ESM.zip › Source_Data/Fig_4/Data_Fig4f_v2.xlsx]

## Sheet: Sheet1
		Fig. 4f
		Line 1	# of Exp.	# of DNA substrates		# of Events with transcription			Transcription efficiency				Transcription efficiency
		150mM KCl	1	75		6			0.08						mean	s.d.	n
			2	78		11			0.141				Line 1	10	0.0996	0.0358	3
			3	77		6			0.0779				Line 2	20	0.765	0.1598	4
													Line 3	30	0.0077	0.0051	4
													Line 4	40	0.0449	0.0249	4
		Line 2	# of Exp.	# of DNA substrates		# of Events with transcription			Transcription efficiency
		25mM KCl	1	76		66			0.8684				10	0.08
			2	95		51			0.5368				10	0.141
			3	101		78			0.7723				10	0.0779
			4	51		45			0.8824				20	0.8684
													20	0.5368
		Line 3	# of Exp.	# of DNA substrates		# of Events with transcription			Transcription efficiency				20	0.7723
		25mM KCl	1	98		1			0.0102				20	0.8824
		No FusGal4	2	102		1			0.0098				30	0.0102
			3	93		1			0.0108				30	0.0098
			4	78		0			0				30	0.0108
													30	0
		Line 4	# of Exp.	# of DNA substrates		# of Events with transcription			Transcription efficiency				40	0.08
		25mM KCl	1	75		6			0.08				40	0.0333
		No Gal4DBD binding sites	2	90		3			0.0333				40	0.0227
			3	44		1			0.0227				40	0.0435
			4	69		3			0.0435
