# Supplementary material for: Loci-specific phase separation of FET fusion oncoproteins promotes gene transcription
Source: Nat Commun. 2021 Mar 5;12:1491. doi: 10.1038/s41467-021-21690-7 (PMC7935978; doi:10.1038/s41467-021-21690-7)
Supplement: Supplementary file 12 — Source Data [file 41467_2021_21690_MOESM12_ESM.zip › Source_Data/Supplementary_Fig_9/Supplementary_Fig_9.xlsx]

## Sheet: Sheet1
	FUS-Gal4 condensates binding at 11X Gal4 DBD binding sites (pixels)							FUS-Gal4 condensates binding at 7X Gal4 DBD binding sites (pixels)							FUS-Gal4 condensates binding at 5X Gal4 DBD binding sites (pixels)						FUS-Gal4 condensates binding at 1X Gal4 DBD binding sites (pixels)						FUS-Gal4 condensates binding at 0X Gal4 DBD binding sites (pixels)
	Extended_Data_Fig_5a							Extended_Data_Fig_5b							Extended_Data_Fig_5c						Extended_Data_Fig_5d						Extended_Data_Fig_5e
	46							46							49						75						27
	48							64							63						58						38
	51							40							70						58						56
	21							61							61						76						25
	50							66							28						46						26
	43							56							73						17						56
	49							53							51						47						43
	46							41							68						26						31
	55							62							64						18						68
	48							43							71						23						20
	55							63							29						53						25
	49							58							22						27						54
	58							59							71						44						41
	53							67							54						61						34
	53							47							51						7						24
	53							52							55						11						31
	58							52							49						37						26
	58							56							23						29						50
	53							48							39						12						60
	56							53							48						18						25
	45							37							52						48						46
	45							46							57						37						28
	28							39							24						18						50
	49							51							54						45						58
	54							62							65						51						33
	54							50							49						64						7
	21							26							30						10						47
	52							48							21						46						36
	49							47							21						23						22
	50							51							27						55						21
	57							39							42						48						51
	35							47							45						59						27
	54							45							69						34						59
	57							43							60						67						57
	49							47							55						20						14
	55							51							54						38						44
	44							60							54						47						22
	50							31							34						59						67
	56							41							47						36						16
	52							53							59						41						49
	41							52							34						64						19
	53							52							58						23						61
	52							45							40						38						10
	65							46							22						37						16
	34							56							38						62						43
	28							54							70						21						22
	40							45							59						44						36
	24							44							41						26						55
	56							46							43						32						50
	56							52							25						21						56
	48							53							35						46						28
	63							40							57						49						25
	51							40							47						45						28
	31							48							57						51						39
	55							45							57						23						59
	59							49							54						55						30
	61							51							53						29						24
	55							53							38						37						55
	26							52							54						19						27
	55							55							59						58						25
	64							53							21						28						33
	36							58							51						27						11
	59							48							25						25						9
	55							50							54						24						27
	58							52							43						24						71
	59							42							33						20						32
	34							49							41						23						25
	56							44							51						44						33
	59							42							62						38						75
	56							53							25						19						65
	31							42							57						23						56
	50							62							56						31						29
	56							52							51						51						13
	49							61							51						38						55
	59							53							66						33						57
	52							44							39						21						69
	23							52							58						23						55
	54							60							32						55						54
	61							46							41						59						43
	36							52							51						59						29
	64							52							25						33						29
	65							41							50						49						28
	61							41													35						22
	62							38													23						35
	52							52													47						57
	57							50													19						21
	42							50													23						39
	64							44													23						49
	64							52													21						26
	62							43													61						38
	32							53													55						61
	57							41													62						46
	57							49													71						23
	57							39													15						17
	56							37													8						39
	56							50													39						28
	45							36													51						33
	47							57													28						48
	47							52													33						69
	35							52													38						46
	30							52													42						32
	45							45													45						24
	61							40													52						24
	58							50													57						28
	63							44													56						54
	55							42													55						60
	65							46													21						14
	44							53													57						34
	65							39													57						44
	61							48													46						41
	45							37													36						70
	49							42													25						17
	36							45													45						26
	53							45													55						16
	61							45													39						61
	61							45													37						27
	61							43													40						31
	46							49													21						65
	59							46													21						29
	57							43													22						21
	60							51													24						55
	36							53													24						39
	34							35													45						37
	56							41													47						31
	55							50													27						30
	41							52													21						27
	46							49													29						25
	52							50													28						44
	64							44													53						27
	24							50													49						23
	21							55													29						42
	64							56													41						50
	60							47													35						49
	47							47													54						35
	56							56													45						27
								53													48						37
								49													34						37
								46													54						27
								57													52						40
								48													36						20
								58													17						14
								55													13
								53													33
								55													29
								53													38
								53													63
								51													63
								52													59
								52													48
								51													53
								53													41
								51													60
								51													56
								51													34
								54													26
								43													38
								38													75
								58													57
								53													57
								53													65
								56													42
								48													51
								54													17
								49													22
								44													24
								45													61
								41													56
								58													61
								56													40
								69													28
								60													51
								61													57
								56													41
								57													55
								58
								51
								60
								41
								57
								53
								52
								63
								62
								42
								43
								50
								43
								48
								48
								42
								45
								48
								45
								45
								57
								60
								62
								55
								46
								44
								47
