# Supplementary material for: Loci-specific phase separation of FET fusion oncoproteins promotes gene transcription
Source: Nat Commun. 2021 Mar 5;12:1491. doi: 10.1038/s41467-021-21690-7 (PMC7935978; doi:10.1038/s41467-021-21690-7)
Supplement: Supplementary file 12 — Source Data [file 41467_2021_21690_MOESM12_ESM.zip › Source_Data/Supplementary_Fig_7/Data_Supplementary_Fig_7g_v2.xlsx]

## Sheet: Sheet1
	Supplementary Fig 7g
	Line 1	# of Exp.	# of DNA substrates		# of Events with transcription			Transcription efficiency				Transcription efficiency
	150mM KCl	1	56		9			0.1607						mean	s.d.	n
		2	65		12			0.1846				Line 1	10	0.1335	0.049	5
		3	79		6			0.0759				Line 2	20	0.4424	0.0915	4
		4	50		8			0.16
		5	58		5			0.0862
	Line 2	# of Exp.	# of DNA substrates		# of Events with transcription			Transcription efficiency
	25mM KCl	1	89		45			0.5056				10	0.1607
		2	107		41			0.3832				10	0.1846
		3	101		35			0.3465				10	0.0759
		4	73		39			0.5342				10	0.16
												10	0.0862
												20	0.5056
												20	0.3832
												20	0.3465
												20	0.5342
