# Supplementary material for: Loci-specific phase separation of FET fusion oncoproteins promotes gene transcription
Source: Nat Commun. 2021 Mar 5;12:1491. doi: 10.1038/s41467-021-21690-7 (PMC7935978; doi:10.1038/s41467-021-21690-7)
Supplement: Supplementary file 12 — Source Data [file 41467_2021_21690_MOESM12_ESM.zip › Source_Data/Supplementary_Fig_6/Data_Supplementary_Fig_6d_v2.xlsx]

## Sheet: Sheet1
		Supplementary_Fig_6d
		Lane 1	# of Exp.	Total events		Events of Pol II CTD recruitment			Po II CTD recruitment efficiency						mean	s.d.	n
			1	30		4			0.1333				Lane 1	10	0.1567	0.0223	3
			2	90		16			0.1778				Lane 2	20	0.3791	0.0702	3
			3	44		7			0.1591				Lane 3	30	0.0973	0.0226	3
		Lane 2	# of Exp.	Total events		Events of Pol II CTD recruitment			Po II CTD recruitment efficiency
			1	96		43			0.4479
			2	52		16			0.3077
			3	110		42			0.3818
		Lane 3	# of Exp.	Total events		Events of Pol II CTD recruitment			Po II CTD recruitment efficiency
			1	57		5			0.0877
			2	74		6			0.0811
			3	65		8			0.1231
