# Supplementary material for: Loci-specific phase separation of FET fusion oncoproteins promotes gene transcription
Source: Nat Commun. 2021 Mar 5;12:1491. doi: 10.1038/s41467-021-21690-7 (PMC7935978; doi:10.1038/s41467-021-21690-7)
Supplement: Supplementary file 12 — Source Data [file 41467_2021_21690_MOESM12_ESM.zip › Source_Data/Supplementary_Fig_8/ChIPseqRawData/EWSFLI_promoterlike_MAXggaa_geneactivation.csv]

x	y	ymin	ymax	se	PANEL	group	colour	fill	size	linetype	weight	alpha
3	1.07514573366177	0.320987719040493	1.82930374828305	0.380661471568925	1	-1	#3366FF	grey60	1	1	1	0.4
3.21518987341772	1.22627111903471	0.547776874294189	1.90476536377524	0.34247016228247	1	-1	#3366FF	grey60	1	1	1	0.4
3.43037974683544	1.3703211598782	0.754423352388722	1.98621896736767	0.310874592843454	1	-1	#3366FF	grey60	1	1	1	0.4
3.64556962025316	1.50678630925971	0.939441640845006	2.07413097767441	0.286367382138048	1	-1	#3366FF	grey60	1	1	1	0.4
3.86075949367089	1.63515702024674	1.10196472642542	2.16834931406805	0.269128961385047	1	-1	#3366FF	grey60	1	1	1	0.4
4.07594936708861	1.75469425447215	1.24188791197388	2.26750059697042	0.258839146678429	1	-1	#3366FF	grey60	1	1	1	0.4
4.29113924050633	1.86316137509234	1.35897185967877	2.3673508905059	0.254489800765867	1	-1	#3366FF	grey60	1	1	1	0.4
4.50632911392405	1.96219456415996	1.45711194650276	2.46727718181716	0.254940594376399	1	-1	#3366FF	grey60	1	1	1	0.4
4.72151898734177	2.05442017579013	1.54098444803348	2.56785590354678	0.259156829065929	1	-1	#3366FF	grey60	1	1	1	0.4
4.93670886075949	2.14246456409799	1.61500797961034	2.66992114858564	0.266233860473678	1	-1	#3366FF	grey60	1	1	1	0.4
5.15189873417722	2.22526595783744	1.68056510687209	2.76996680880279	0.274937908864418	1	-1	#3366FF	grey60	1	1	1	0.4
5.36708860759494	2.29439045119736	1.7332932870627	2.85548761533201	0.28321395258248	1	-1	#3366FF	grey60	1	1	1	0.4
5.58227848101266	2.35063539999885	1.77484488128109	2.9264259187166	0.290630427471628	1	-1	#3366FF	grey60	1	1	1	0.4
5.79746835443038	2.39542107079927	1.80666420640795	2.98417793519059	0.297175194124339	1	-1	#3366FF	grey60	1	1	1	0.4
6.0126582278481	2.43016773015598	1.82985435012791	3.03048111018406	0.303008348666505	1	-1	#3366FF	grey60	1	1	1	0.4
6.22784810126582	2.45629564462636	1.84540811288745	3.06718317636527	0.308345654738708	1	-1	#3366FF	grey60	1	1	1	0.4
6.44303797468354	2.47522508076775	1.85437067583333	3.09607948570217	0.313376436808232	1	-1	#3366FF	grey60	1	1	1	0.4
6.65822784810127	2.48837630513752	1.85795023927982	3.11880237099521	0.31820773537136	1	-1	#3366FF	grey60	1	1	1	0.4
6.87341772151899	2.49716958429302	1.85758421555101	3.13675495303503	0.322830896097484	1	-1	#3366FF	grey60	1	1	1	0.4
7.08860759493671	2.50302518479163	1.85496532277806	3.1510850468052	0.327108398977532	1	-1	#3366FF	grey60	1	1	1	0.4
7.30379746835443	2.5073633731907	1.85203248310153	3.16269426327986	0.330778452458916	1	-1	#3366FF	grey60	1	1	1	0.4
7.51898734177215	2.51160441604759	1.85093310484871	3.17227572724647	0.333474031527238	1	-1	#3366FF	grey60	1	1	1	0.4
7.73417721518987	2.51716857991967	1.85396373950681	3.18037342033252	0.334752831115863	1	-1	#3366FF	grey60	1	1	1	0.4
7.9493670886076	2.52547613136429	1.8634939328829	3.18745832984568	0.334135702254524	1	-1	#3366FF	grey60	1	1	1	0.4
8.16455696202532	2.53863528484613	1.88562010982232	3.19165045986994	0.329609594623525	1	-1	#3366FF	grey60	1	1	1	0.4
8.37974683544304	2.55801197785377	1.92656458002299	3.18945937568455	0.318723252974167	1	-1	#3366FF	grey60	1	1	1	0.4
8.59493670886076	2.58193408969275	1.97933728375106	3.18453089563444	0.304160908543405	1	-1	#3366FF	grey60	1	1	1	0.4
8.81012658227848	2.60863496204792	2.03620476991562	3.18106515418022	0.288934301675478	1	-1	#3366FF	grey60	1	1	1	0.4
9.0253164556962	2.63634793660413	2.08997801482122	3.18271785838703	0.275780372832506	1	-1	#3366FF	grey60	1	1	1	0.4
9.24050632911392	2.66330635504623	2.13515381179086	3.19145889830159	0.266585145858882	1	-1	#3366FF	grey60	1	1	1	0.4
9.45569620253165	2.68774355905906	2.16901912589722	3.20646799222091	0.261826304617745	1	-1	#3366FF	grey60	1	1	1	0.4
9.67088607594937	2.70789289032748	2.19200624468359	3.22377953597138	0.26039393056398	1	-1	#3366FF	grey60	1	1	1	0.4
9.88607594936709	2.72198769053634	2.20687478336582	3.23710059770685	0.260003385850304	1	-1	#3366FF	grey60	1	1	1	0.4
10.1012658227848	2.731781248976	2.2209132775375	3.2426492204145	0.257860753336777	1	-1	#3366FF	grey60	1	1	1	0.4
10.3164556962025	2.75588565909054	2.25461742363723	3.25715389454386	0.253015283878194	1	-1	#3366FF	grey60	1	1	1	0.4
10.5316455696203	2.78790194443823	2.29418176690945	3.28162212196702	0.249205399502062	1	-1	#3366FF	grey60	1	1	1	0.4
10.746835443038	2.81653090305785	2.32461839284004	3.30844341327567	0.248292978914653	1	-1	#3366FF	grey60	1	1	1	0.4
10.9620253164557	2.83047333298821	2.33794877427962	3.3229978916968	0.248601910563796	1	-1	#3366FF	grey60	1	1	1	0.4
11.1772151898734	2.82259869582815	2.33552602045507	3.30967137120123	0.245850070905415	1	-1	#3366FF	grey60	1	1	1	0.4
11.3924050632911	2.80030401192798	2.3248253698581	3.27578265399786	0.239997979310484	1	-1	#3366FF	grey60	1	1	1	0.4
11.6075949367089	2.77180113914684	2.30594663994026	3.23765563835342	0.235140190473258	1	-1	#3366FF	grey60	1	1	1	0.4
11.8227848101266	2.74521131524924	2.28357940048631	3.20684323001217	0.233008839778868	1	-1	#3366FF	grey60	1	1	1	0.4
12.0379746835443	2.72829132853066	2.26744064417868	3.18914201288265	0.232614513507582	1	-1	#3366FF	grey60	1	1	1	0.4
12.253164556962	2.71252094651549	2.25288663802902	3.17215525500196	0.232000547444806	1	-1	#3366FF	grey60	1	1	1	0.4
12.4683544303797	2.69217449454106	2.23405817071163	3.15029081837049	0.231234344259047	1	-1	#3366FF	grey60	1	1	1	0.4
12.6835443037975	2.6687100359032	2.21116467510535	3.12625539670105	0.230946150507076	1	-1	#3366FF	grey60	1	1	1	0.4
12.8987341772152	2.64358563389777	2.18479651038618	3.10237475740937	0.231573940089255	1	-1	#3366FF	grey60	1	1	1	0.4
13.1139240506329	2.61825935182061	2.15608758125972	3.08043112238151	0.233281332145857	1	-1	#3366FF	grey60	1	1	1	0.4
13.3291139240506	2.59418925296757	2.12675941524667	3.06161909068846	0.235935343034728	1	-1	#3366FF	grey60	1	1	1	0.4
13.5443037974684	2.57283340063447	2.09903400227649	3.04663279899246	0.239150380571097	1	-1	#3366FF	grey60	1	1	1	0.4
13.7594936708861	2.55564985811718	2.07543635840218	3.03586335783219	0.242387900048473	1	-1	#3366FF	grey60	1	1	1	0.4
13.9746835443038	2.54409668871154	2.05852335601087	3.02967002141221	0.245093277266682	1	-1	#3366FF	grey60	1	1	1	0.4
14.1898734177215	2.53710178925448	2.04685941456587	3.0273441639431	0.247449977533059	1	-1	#3366FF	grey60	1	1	1	0.4
14.4050632911392	2.53135192849125	2.03542539946362	3.02727845751887	0.250319056046267	1	-1	#3366FF	grey60	1	1	1	0.4
14.620253164557	2.52682968637238	2.02393170624661	3.02972766649816	0.2538378979634	1	-1	#3366FF	grey60	1	1	1	0.4
14.8354430379747	2.52355931606502	2.0120435456636	3.03507508646644	0.258187730046862	1	-1	#3366FF	grey60	1	1	1	0.4
15.0506329113924	2.52156507073629	1.99933719673587	3.04379294473671	0.263594667373706	1	-1	#3366FF	grey60	1	1	1	0.4
15.2658227848101	2.5208712035533	1.98532328214761	3.056419124959	0.270317965075724	1	-1	#3366FF	grey60	1	1	1	0.4
15.4810126582278	2.5215019676832	1.96947539785694	3.07352853750946	0.278635567535187	1	-1	#3366FF	grey60	1	1	1	0.4
15.6962025316456	2.52348161629309	1.95126240063534	3.09570083195085	0.288827811240171	1	-1	#3366FF	grey60	1	1	1	0.4
15.9113924050633	2.52683440255011	1.93018110237449	3.12348770272573	0.301160922323901	1	-1	#3366FF	grey60	1	1	1	0.4
16.126582278481	2.53158457962138	1.90578517762097	3.1573839816218	0.315872425478444	1	-1	#3366FF	grey60	1	1	1	0.4
16.3417721518987	2.53775640067403	1.87770634399455	3.19780645735351	0.333160453132543	1	-1	#3366FF	grey60	1	1	1	0.4
16.5569620253165	2.54537411887518	1.84566539910264	3.24508283864771	0.353178174565946	1	-1	#3366FF	grey60	1	1	1	0.4
16.7721518987342	2.55446198739195	1.80947293225575	3.29945104252815	0.376033436670829	1	-1	#3366FF	grey60	1	1	1	0.4
16.9873417721519	2.56504425939148	1.76902158612464	3.36106693265832	0.401792669882521	1	-1	#3366FF	grey60	1	1	1	0.4
17.2025316455696	2.57714518804088	1.72427292457651	3.43001745150525	0.430487516642917	1	-1	#3366FF	grey60	1	1	1	0.4
17.4177215189873	2.59078902650728	1.67524208845504	3.50633596455951	0.462122576399859	1	-1	#3366FF	grey60	1	1	1	0.4
17.6329113924051	2.6060000279578	1.62198277550953	3.59001728040608	0.496682986992155	1	-1	#3366FF	grey60	1	1	1	0.4
17.8481012658228	2.62280244555958	1.56457412521199	3.68103076590717	0.53414104454186	1	-1	#3366FF	grey60	1	1	1	0.4
18.0632911392405	2.64122053247974	1.50311019943387	3.77933086552561	0.574461513085691	1	-1	#3366FF	grey60	1	1	1	0.4
18.2784810126582	2.66127854188539	1.43769211184495	3.88486497192583	0.617605597263144	1	-1	#3366FF	grey60	1	1	1	0.4
18.493670886076	2.68300072694367	1.36842249718448	3.99757895670287	0.663533733953489	1	-1	#3366FF	grey60	1	1	1	0.4
18.7088607594937	2.7064113408217	1.29540186618243	4.11742081546098	0.71220743213027	1	-1	#3366FF	grey60	1	1	1	0.4
18.9240506329114	2.73153463668661	1.21872638221704	4.24434289115619	0.763590395094049	1	-1	#3366FF	grey60	1	1	1	0.4
19.1392405063291	2.75839486770552	1.13848665428168	4.37830308112936	0.817649129722725	1	-1	#3366FF	grey60	1	1	1	0.4
19.3544303797468	2.78701628704555	1.05476722278526	4.51926535130585	0.874353206013931	1	-1	#3366FF	grey60	1	1	1	0.4
19.5696202531646	2.81742314787384	0.967646495520136	4.66719980022754	0.933675289405235	1	-1	#3366FF	grey60	1	1	1	0.4
19.7848101265823	2.8496397033575	0.877196959960019	4.82208244675498	0.99559103361672	1	-1	#3366FF	grey60	1	1	1	0.4
20	2.88369020666366	0.783485551997157	4.98389486133016	1.06007889453079	1	-1	#3366FF	grey60	1	1	1	0.4
