# Supplementary material for: Loci-specific phase separation of FET fusion oncoproteins promotes gene transcription
Source: Nat Commun. 2021 Mar 5;12:1491. doi: 10.1038/s41467-021-21690-7 (PMC7935978; doi:10.1038/s41467-021-21690-7)
Supplement: Supplementary file 12 — Source Data [file 41467_2021_21690_MOESM12_ESM.zip › Source_Data/Supplementary_Fig_8/ChIPseqRawData/EWSFLI_promoterlike_Totalggaa_geneactivation.csv]

x	y	ymin	ymax	se	PANEL	group	colour	fill	size	linetype	weight	alpha
3	0.902108610728661	-1.01004342797393	2.81426064943125	0.965055719581898	1	-1	#3366FF	grey60	1	1	1	0.4
3.54430379746835	1.04237925528857	-0.607057097141003	2.69181560771815	0.832464131397475	1	-1	#3366FF	grey60	1	1	1	0.4
4.08860759493671	1.17716632899674	-0.235590937942676	2.58992359593616	0.71301311467149	1	-1	#3366FF	grey60	1	1	1	0.4
4.63291139240506	1.30635855281174	0.102896146057366	2.50982095956611	0.607382810274921	1	-1	#3366FF	grey60	1	1	1	0.4
5.17721518987342	1.42984464769212	0.406749757033024	2.45293953835121	0.516352024274959	1	-1	#3366FF	grey60	1	1	1	0.4
5.72151898734177	1.54751333459645	0.674304944309188	2.42072172488371	0.440704888720771	1	-1	#3366FF	grey60	1	1	1	0.4
6.26582278481013	1.65925333448329	0.904385711418399	2.41412095754819	0.380978762368839	1	-1	#3366FF	grey60	1	1	1	0.4
6.81012658227848	1.76495336831122	1.09722417006814	2.43268256655429	0.337000337239679	1	-1	#3366FF	grey60	1	1	1	0.4
7.35443037974684	1.86450215703878	1.25551548835631	2.47348882572125	0.307353210344041	1	-1	#3366FF	grey60	1	1	1	0.4
7.89873417721519	1.95778842162455	1.38473461997642	2.53084222327269	0.289218031681161	1	-1	#3366FF	grey60	1	1	1	0.4
8.44303797468354	2.04307099928843	1.49156365844782	2.59457834012903	0.278343616457797	1	-1	#3366FF	grey60	1	1	1	0.4
8.9873417721519	2.11853310985187	1.58115828644568	2.65590793325806	0.27121098970735	1	-1	#3366FF	grey60	1	1	1	0.4
9.53164556962025	2.18669723271497	1.65713354520348	2.71626092022646	0.2672687397089	1	-1	#3366FF	grey60	1	1	1	0.4
10.0759493670886	2.25046923756148	1.72416369071552	2.77677478440744	0.265624368748416	1	-1	#3366FF	grey60	1	1	1	0.4
10.620253164557	2.32608767641335	1.80590340809046	2.84627194473623	0.262534983213018	1	-1	#3366FF	grey60	1	1	1	0.4
11.1645569620253	2.40919255851416	1.88860061859558	2.92978449843274	0.262740733486622	1	-1	#3366FF	grey60	1	1	1	0.4
11.7088607594937	2.48218738921111	1.95167859043725	3.01269618798498	0.267745733698358	1	-1	#3366FF	grey60	1	1	1	0.4
12.253164556962	2.52027116290284	1.99068350527204	3.04985882053364	0.267280837335172	1	-1	#3366FF	grey60	1	1	1	0.4
12.7974683544304	2.50701436677365	1.98080976553623	3.03321896801107	0.265573421891201	1	-1	#3366FF	grey60	1	1	1	0.4
13.3417721518987	2.49962253283505	1.96891845384513	3.03032661182497	0.267844290866207	1	-1	#3366FF	grey60	1	1	1	0.4
13.8860759493671	2.45153786261556	1.90879707642944	2.99427864880168	0.273919170315909	1	-1	#3366FF	grey60	1	1	1	0.4
14.4303797468354	2.45541508713722	1.91674496213874	2.9940852121357	0.271864723398458	1	-1	#3366FF	grey60	1	1	1	0.4
14.9746835443038	2.4641908655971	1.92836892239094	3.00001280880325	0.27042725709167	1	-1	#3366FF	grey60	1	1	1	0.4
15.5189873417722	2.47284538303407	1.91644603750316	3.02924472856498	0.280812592256292	1	-1	#3366FF	grey60	1	1	1	0.4
16.0632911392405	2.47923400955126	1.91041991719574	3.04804810190679	0.287078266840614	1	-1	#3366FF	grey60	1	1	1	0.4
16.6075949367089	2.48225957088031	1.9292119604422	3.03530718131841	0.279120984551274	1	-1	#3366FF	grey60	1	1	1	0.4
17.1518987341772	2.48090867674817	1.9380090018406	3.02380835165574	0.273999360837535	1	-1	#3366FF	grey60	1	1	1	0.4
17.6962025316456	2.4736468985117	1.92422210006268	3.02307169696072	0.2772925653878	1	-1	#3366FF	grey60	1	1	1	0.4
18.2405063291139	2.45967922191166	1.90540865396535	3.01394978985797	0.279738206463659	1	-1	#3366FF	grey60	1	1	1	0.4
18.7848101265823	2.44411802759834	1.88996243465433	2.99827362054235	0.279680179025815	1	-1	#3366FF	grey60	1	1	1	0.4
19.3291139240506	2.42932195725463	1.87412795231019	2.98451596219906	0.280204261535995	1	-1	#3366FF	grey60	1	1	1	0.4
19.873417721519	2.41661845504432	1.85501500418655	2.97822190590209	0.283439084035889	1	-1	#3366FF	grey60	1	1	1	0.4
20.4177215189873	2.40733496513122	1.83181738257106	2.98285254769139	0.290461492354175	1	-1	#3366FF	grey60	1	1	1	0.4
20.9620253164557	2.40279893167914	1.80636021071242	2.99923765264585	0.301020309786448	1	-1	#3366FF	grey60	1	1	1	0.4
21.506329113924	2.40433779885186	1.78275907700962	3.0259165206941	0.313708370748209	1	-1	#3366FF	grey60	1	1	1	0.4
22.0506329113924	2.41327901081319	1.76642862593569	3.0601293956907	0.326462881091477	1	-1	#3366FF	grey60	1	1	1	0.4
22.5949367088608	2.43095001172694	1.76291432159235	3.09898570186153	0.337155022508909	1	-1	#3366FF	grey60	1	1	1	0.4
23.1392405063291	2.45829970745646	1.77597693253617	3.14062248237675	0.344365658802216	1	-1	#3366FF	grey60	1	1	1	0.4
23.6835443037975	2.48829258646555	1.7914068693285	3.1851783036026	0.351715519271345	1	-1	#3366FF	grey60	1	1	1	0.4
24.2278481012658	2.5177537503274	1.80379714800857	3.23171035264624	0.360331128830396	1	-1	#3366FF	grey60	1	1	1	0.4
24.7721518987342	2.54657972112	1.8141754672985	3.27898397494149	0.369641587013197	1	-1	#3366FF	grey60	1	1	1	0.4
25.3164556962025	2.57466702092132	1.82332837097155	3.32600567087109	0.379197703321197	1	-1	#3366FF	grey60	1	1	1	0.4
25.8607594936709	2.60191217180934	1.83182732452155	3.37199701909713	0.388658836429493	1	-1	#3366FF	grey60	1	1	1	0.4
26.4050632911392	2.62821169586207	1.84006088175927	3.41636250996487	0.397776659830415	1	-1	#3366FF	grey60	1	1	1	0.4
26.9493670886076	2.65346211515747	1.84826582605619	3.45865840425874	0.406379444968479	1	-1	#3366FF	grey60	1	1	1	0.4
27.493670886076	2.67755995177353	1.85655409930076	3.49856580424631	0.414358470300642	1	-1	#3366FF	grey60	1	1	1	0.4
28.0379746835443	2.70040172778824	1.86493461048689	3.5358688450896	0.42165701458621	1	-1	#3366FF	grey60	1	1	1	0.4
28.5822784810127	2.72188396527959	1.87333013935762	3.57043779120155	0.428261825683444	1	-1	#3366FF	grey60	1	1	1	0.4
29.126582278481	2.74190318632554	1.88159000506916	3.60221636758193	0.434196726723939	1	-1	#3366FF	grey60	1	1	1	0.4
29.6708860759494	2.7603559130041	1.88949928913064	3.63121253687756	0.439517961330676	1	-1	#3366FF	grey60	1	1	1	0.4
30.2151898734177	2.77713866739324	1.89678537972979	3.65749195505669	0.444310890722261	1	-1	#3366FF	grey60	1	1	1	0.4
30.7594936708861	2.79214797157095	1.90312254150608	3.68117340163583	0.448687687366112	1	-1	#3366FF	grey60	1	1	1	0.4
31.3037974683544	2.80528034761521	1.90813515706916	3.70242553816126	0.452785698996668	1	-1	#3366FF	grey60	1	1	1	0.4
31.8481012658228	2.81643231760401	1.91140025025018	3.72146438495785	0.456766175140267	1	-1	#3366FF	grey60	1	1	1	0.4
32.3924050632911	2.82550040361533	1.91244988521986	3.7385509220108	0.460813056289512	1	-1	#3366FF	grey60	1	1	1	0.4
32.9367088607595	2.83238112772716	1.91077402790776	3.75398822754656	0.465131529756107	1	-1	#3366FF	grey60	1	1	1	0.4
33.4810126582278	2.83697101201747	1.90582443562707	3.76811758840787	0.469946066592263	1	-1	#3366FF	grey60	1	1	1	0.4
34.0253164556962	2.83916657856426	1.89702008024123	3.78131307688729	0.475497684539567	1	-1	#3366FF	grey60	1	1	1	0.4
34.5696202531646	2.8388643494455	1.88375448098365	3.79397421790736	0.482040247183289	1	-1	#3366FF	grey60	1	1	1	0.4
35.1139240506329	2.83596084673919	1.86540510396583	3.80651658951256	0.489835720057077	1	-1	#3366FF	grey60	1	1	1	0.4
35.6582278481013	2.83035259252331	1.84134467511155	3.81936050993506	0.499148461048944	1	-1	#3366FF	grey60	1	1	1	0.4
36.2025316455696	2.82193610887583	1.81095388235563	3.83291833539603	0.510238809650801	1	-1	#3366FF	grey60	1	1	1	0.4
36.746835443038	2.81060791787475	1.77363457866412	3.84758125708538	0.52335642344537	1	-1	#3366FF	grey60	1	1	1	0.4
37.2911392405063	2.79626454159805	1.7288223327861	3.86370675041	0.538733943790401	1	-1	#3366FF	grey60	1	1	1	0.4
37.8354430379747	2.77880250212371	1.67599709981789	3.88160790442953	0.556581610426312	1	-1	#3366FF	grey60	1	1	1	0.4
38.379746835443	2.75811832152972	1.61469094808711	3.90154569497233	0.577083361747746	1	-1	#3366FF	grey60	1	1	1	0.4
38.9240506329114	2.73410852189406	1.5444921626656	3.92372488112253	0.600394763776516	1	-1	#3366FF	grey60	1	1	1	0.4
39.4683544303797	2.70666962529472	1.46504555892074	3.94829369166871	0.62664285191347	1	-1	#3366FF	grey60	1	1	1	0.4
40.0126582278481	2.67569815380968	1.3760493529031	3.97534695471626	0.655927710441714	1	-1	#3366FF	grey60	1	1	1	0.4
40.5569620253165	2.64109062951692	1.27724932953651	4.00493192949734	0.688325415818476	1	-1	#3366FF	grey60	1	1	1	0.4
41.1012658227848	2.60274357449444	1.16843125503193	4.03705589395695	0.723891866100384	1	-1	#3366FF	grey60	1	1	1	0.4
41.6455696202532	2.5605535108202	1.04941249138198	4.07169453025843	0.762667013075573	1	-1	#3366FF	grey60	1	1	1	0.4
42.1898734177215	2.51441696057221	0.920033633666789	4.10880028747762	0.804679082883013	1	-1	#3366FF	grey60	1	1	1	0.4
42.7341772151899	2.46423044582843	0.780150773414411	4.14831011824245	0.84994848066448	1	-1	#3366FF	grey60	1	1	1	0.4
43.2784810126582	2.40989048866686	0.629628757711408	4.19015221962232	0.898491192665327	1	-1	#3366FF	grey60	1	1	1	0.4
43.8227848101266	2.35129361116548	0.468335608955774	4.23425161337519	0.950321602563536	1	-1	#3366FF	grey60	1	1	1	0.4
44.3670886075949	2.28833633540228	0.296138115959209	4.28053455484535	1.00545471662331	1	-1	#3366FF	grey60	1	1	1	0.4
44.9113924050633	2.22091518345523	0.112898507016001	4.32893185989446	1.06390784278431	1	-1	#3366FF	grey60	1	1	1	0.4
45.4556962025316	2.14892667740233	-0.0815279380056984	4.37938129281035	1.12570179582992	1	-1	#3366FF	grey60	1	1	1	0.4
46	2.07226733932155	-0.287294498535712	4.43182917717882	1.19086171038803	1	-1	#3366FF	grey60	1	1	1	0.4
