# Supplementary material for: Loci-specific phase separation of FET fusion oncoproteins promotes gene transcription
Source: Nat Commun. 2021 Mar 5;12:1491. doi: 10.1038/s41467-021-21690-7 (PMC7935978; doi:10.1038/s41467-021-21690-7)
Supplement: Supplementary file 12 — Source Data [file 41467_2021_21690_MOESM12_ESM.zip › Source_Data/Supplementary_Fig_8/ChIPseqRawData/EWSFLI_direct_upregulated_promoterlikemicrosatellite.csv]

	seqnames	start	end	width	strand	Fold_enrichment	MAX_GGAA	Total_GGAA	geneChr	geneStart	geneEnd	geneLength	geneStrand	geneId	transcriptId	distanceToTSS	ENSEMBL	SYMBOL	GENENAME	log2FoldChange	log2foldchange	apeglm_log2FoldChange	Bayes_log2FoldChange
1	chr7	73016463	73016503	41	*	9.33009	8	9	7	73007524	73012043	4520	2	51085	uc003tyj.2	-4419	ENSG00000009950	MLXIPL	MLX interacting protein like	-2.211536639	2.211536639	-2.133501968	-2.070470681
2	chr8	133929196	133929260	65	*	6.03123	4	9	8	133931621	133941437	9817	1	7038	uc003ytx.1	-2361	ENSG00000042832	TG	thyroglobulin	-3.242539285	3.242539285	-2.706828414	-2.10301462
3	chr1	7917106	7917219	114	*	14.66715	8	16	1	7907672	7913565	5894	2	10911	uc001aos.3	-3540	ENSG00000049247	UTS2	urotensin 2	-3.020497681	3.020497681	-2.986961004	-2.914412663
4	chrX	129405726	129405758	33	*	4.11045	7	8	23	129349167	129402922	53756	2	55609	uc010nrf.2	-2803	ENSG00000056277	ZNF280C	zinc finger protein 280C	-0.616675273	0.616675273	-0.601354842	-0.60851377
5	chr2	42790917	42790972	56	*	4.14719	14	14	2	42795185	42984086	188902	1	57504	uc002rsp.1	-4213	ENSG00000057935	MTA3	metastasis associated 1 family member 3	-0.729426233	0.729426233	-0.698353897	-0.717995353
6	chr1	21980038	21980108	71	*	23.3677	12	13	1	21922708	21978348	55641	2	5909	uc001bew.3	-1689	ENSG00000076864	RAP1GAP	RAP1 GTPase activating protein	-3.551388442	3.551388442	-3.50267666	-3.354599849
7	chr1	236302959	236303081	123	*	8.85028	12	23	1	236305832	236372209	66378	1	7107	uc001hxq.3	-2751	ENSG00000077585	GPR137B	G protein-coupled receptor 137B	-0.778079615	0.778079615	-0.731518036	-0.750424565
8	chr1	52310485	52310560	76	*	18.38319	17	18	1	52254866	52306186	51321	2	4898	uc009vzb.3	-4298	ENSG00000078618	NRDC	nardilysin convertase	-1.721739428	1.721739428	-1.715300759	-1.713123248
9	chr18	614289	614393	105	*	13.27088	4	17	18	616700	650293	33594	1	27098	uc002kkq.3	-2307	ENSG00000079101	CLUL1	clusterin like 1	-3.207704725	3.207704725	-3.174035794	-3.089296601
10	chr5	77756569	77756658	90	*	7.595	15	19	5	77753618	77776562	22945	1	9522	uc003kfn.3	2950	ENSG00000085365	SCAMP1	secretory carrier membrane protein 1	-0.410762005	0.410762005	-0.393714246	-0.402790436
11	chr2	55496648	55496699	52	*	7.48607	3	9	2	55490776	55496384	5609	2	4528	uc002ryp.1	-263	ENSG00000085760	MTIF2	mitochondrial translational initiation factor 2	-0.303342563	0.303342563	-0.296793077	-0.300474899
12	chr20	4991888	4991987	100	*	10.49652	16	19	20	4850234	4990939	140706	2	9962	uc002wli.3	-948	ENSG00000089057	SLC23A2	solute carrier family 23 member 2	-1.079795767	1.079795767	-1.066847414	-1.06975115
13	chr14	96972208	96972255	48	*	4.8531	4	9	14	96968713	97033453	64741	1	10914	uc010twv.2	3494	ENSG00000090060	PAPOLA	poly(A) polymerase alpha	-0.558168271	0.558168271	-0.55118704	-0.554682834
14	chr17	64229677	64229726	50	*	8.65917	5	10	17	64208147	64225556	17410	2	350	uc002jfn.4	-4120	ENSG00000091583	APOH	apolipoprotein H	-6.304891821	6.304891821	-5.916341675	-3.641492971
15	chr22	26687939	26688176	238	*	6.92904	14	35	22	26688217	26773741	85525	1	23544	uc003acf.1	-41	ENSG00000100095	SEZ6L	seizure related 6 homolog like	-2.086519395	2.086519395	-1.983518203	-1.920696939
16	chr22	39966254	39966297	44	*	13.54061	9	10	22	39966758	40085740	118983	1	8911	uc003ayc.3	-461	ENSG00000100346	CACNA1I	calcium voltage-gated channel subunit alpha1 I	-5.189693628	5.189693628	-5.135937599	-4.76154087
17	chr14	77964113	77964193	81	*	7.17211	16	17	14	77940738	77965210	24473	2	145501	uc001xty.3	1017	ENSG00000100593	ISM2	isthmin 2	-4.467473968	4.467473968	-4.390967259	-4.019666935
18	chr13	46962372	46962718	347	*	28.96516	5	46	13	46916137	46961635	45499	2	80183	uc010tfz.2	-736	ENSG00000102445	RUBCNL	rubicon like autophagy enhancer	-3.146956096	3.146956096	-3.115873712	-3.042077469
19	chr16	87906461	87906472	12	*	12.4401	3	3	16	87863629	87903100	39472	2	8140	uc002fkm.3	-3360	ENSG00000103257	SLC7A5	solute carrier family 7 member 5	-0.861098586	0.861098586	-0.839702246	-0.847673651
20	chr7	116163259	116163290	32	*	15.90737	8	8	7	116164839	116201239	36401	1	857	uc003vif.2	-1549	ENSG00000105974	CAV1	caveolin 1	-1.165449519	1.165449519	-1.139497867	-1.144244476
21	chr10	73196451	73196487	37	*	9.96172	3	6	10	73199584	73407219	207636	1	64072	uc021psl.1	-3097	ENSG00000107736	CDH23	cadherin related 23	-2.431887164	2.431887164	-2.398411918	-2.358585069
22	chr4	141681394	141681429	36	*	4.68547	4	8	4	141541936	141677471	135536	2	23158	uc010ioj.3	-3922	ENSG00000109436	TBC1D9	TBC1 domain family member 9	-0.557354532	0.557354532	-0.54158441	-0.549122799
23	chr11	107727749	107727793	45	*	8.01024	3	6	11	107661717	107729680	67964	2	54733	uc010rvu.2	1887	ENSG00000110660	SLC35F2	solute carrier family 35 member F2	-0.532172324	0.532172324	-0.509104249	-0.521004496
24	chr5	176285727	176285774	48	*	15.86947	12	12	5	176289625	176301567	11943	1	90249	uc010jkg.1	-3851	ENSG00000113763	UNC5A	unc-5 netrin receptor A	-2.153227687	2.153227687	-2.113209419	-2.080464564
25	chr3	192441721	192441931	211	*	5.14816	3	26	3	191857182	192445388	588207	2	2257	uc003fsy.3	3457	ENSG00000114279	FGF12	fibroblast growth factor 12	-1.158354438	1.158354438	-1.025284094	-1.055308651
26	chr3	197668077	197668199	123	*	3.06741	3	14	3	197615946	197665903	49958	2	84223	uc003fyn.3	-2173	ENSG00000114473	IQCG	IQ motif containing G	-0.709761521	0.709761521	-0.650048114	-0.675707901
27	chr2	65215188	65215235	48	*	16.53184	12	12	2	65215579	65251000	35422	1	6509	uc010ypz.2	-344	ENSG00000115902	SLC1A4	solute carrier family 1 member 4	-1.166780263	1.166780263	-1.152868125	-1.155403704
28	chr1	36931476	36931574	99	*	4.23543	3	16	1	36921362	36930040	8679	2	64960	uc001cas.2	-1435	ENSG00000116898	MRPS15	mitochondrial ribosomal protein S15	-0.648858751	0.648858751	-0.636176758	-0.641966421
29	chr1	18685957	18686031	75	*	20.31506	13	14	1	18687861	18704977	17117	1	84966	uc001bav.2	-1830	ENSG00000117154	IGSF21	immunoglobin superfamily member 21	-2.121647991	2.121647991	-1.842090549	-1.727927065
30	chr1	28243446	28243599	154	*	4.75977	5	21	1	28218049	28241236	23188	2	6118	uc010ofp.1	-2209	ENSG00000117748	RPA2	replication protein A2	-0.880663352	0.880663352	-0.873473919	-0.875952168
31	chr1	177919987	177920049	63	*	19.72367	3	11	1	177897489	177917779	20291	2	89866	uc009wwy.1	-2207	ENSG00000120341	SEC16B	SEC16 homolog B, endoplasmic reticulum export factor	-1.87181526	1.87181526	-1.778305872	-1.741129112
32	chr10	20435373	20435396	24	*	18.08712	4	5	10	20432224	20569115	136892	1	84898	uc009xkc.1	3148	ENSG00000120594	PLXDC2	plexin domain containing 2	-1.183402173	1.183402173	-1.153689212	-1.158503552
33	chr16	22830188	22830320	133	*	7.18034	8	25	16	22825860	22927659	101800	1	9956	uc002dli.3	4327	ENSG00000122254	HS3ST2	heparan sulfate-glucosamine 3-sulfotransferase 2	-2.361461704	2.361461704	-1.602665274	-1.487066675
34	chr20	47275774	47275797	24	*	5.44097	6	6	20	47240793	47273118	32326	2	57580	uc002xtv.1	-2655	ENSG00000124126	PREX1	phosphatidylinositol-3,4,5-trisphosphate dependent Rac exchange factor 1	-1.82627501	1.82627501	-1.817956224	-1.814595433
35	chrX	2667203	2667324	122	*	7.40545	5	18	23	2670093	2707747	37655	1	7499	uc010ndb.2	-2769	ENSG00000124343	XG	Xg glycoprotein (Xg blood group)	-3.548328735	3.548328735	-3.501059942	-3.353601139
36	chr8	33373067	33373147	81	*	5.97956	15	18	8	33356027	33370703	14677	2	80185	uc003xjn.2	-2363	ENSG00000129696	TTI2	TELO2 interacting protein 2	-0.41354871	0.41354871	-0.396527361	-0.405579478
37	chrX	46933658	46933729	72	*	12.8419	18	18	23	46937775	46952712	14938	1	9104	uc004dgz.1	-4046	ENSG00000130988	RGN	regucalcin	-2.624905637	2.624905637	-2.116136099	-1.817653835
38	chrX	73836469	73836516	48	*	4.09914	12	12	23	73802811	73834461	31651	2	51132	uc004ebw.3	-2007	ENSG00000131263	RLIM	ring finger protein, LIM domain interacting	-0.488998291	0.488998291	-0.481135432	-0.485570502
39	chr11	36395594	36395656	63	*	15.22999	14	15	11	36397535	36486754	89220	1	79899	uc001mwp.3	-1879	ENSG00000135362	PRR5L	proline rich 5 like	-1.330506173	1.330506173	-1.307399075	-1.308368395
40	chr7	29999592	29999624	33	*	3.27895	3	7	7	29959719	29994976	35258	2	9805	uc011jzw.2	-4615	ENSG00000136193	SCRN1	secernin 1	-0.361926974	0.361926974	-0.357355141	-0.359918719
41	chr4	116030094	116030230	137	*	4.22789	4	19	4	115748927	116035032	286106	2	64579	uc003ibu.3	4802	ENSG00000138653	NDST4	N-deacetylase and N-sulfotransferase 4	-2.049891505	2.049891505	-1.934413262	-1.87047894
42	chr13	78267707	78267796	90	*	27.39999	13	16	13	78271989	78338377	66389	1	122060	uc001vkk.3	-4193	ENSG00000139737	SLAIN1	SLAIN motif family member 1	-1.942276329	1.942276329	-1.930437642	-1.922838577
43	chr16	25031500	25031572	73	*	19.79385	10	13	16	24965924	25026675	60752	2	55114	uc002dng.1	-4824	ENSG00000140750	ARHGAP17	Rho GTPase activating protein 17	-0.684081183	0.684081183	-0.670001656	-0.676713848
44	chr1	17561752	17561800	49	*	22.68921	7	11	1	17559776	17572501	12726	1	29943	uc010ocq.1	1975	ENSG00000142623	PADI1	peptidyl arginine deiminase 1	-1.607397956	1.607397956	-1.443131596	-1.430892698
45	chr2	237475346	237475407	62	*	9.08287	11	15	2	237478380	237490994	12615	1	57007	uc002vwd.3	-2973	ENSG00000144476	ACKR3	atypical chemokine receptor 3	-4.948662695	4.948662695	-4.488856258	-3.033819795
46	chr3	30932526	30932553	28	*	29.12519	7	7	3	30767692	30936153	168462	2	339896	uc003cep.2	3600	ENSG00000144644	GADL1	glutamate decarboxylase like 1	-4.260287086	4.260287086	-4.231215839	-4.0899579
47	chr3	100330089	100330201	113	*	27.8966	14	23	3	100328433	100414323	85891	1	84873	uc003duc.3	1655	ENSG00000144820	ADGRG7	adhesion G protein-coupled receptor G7	-2.640529068	2.640529068	-2.451593795	-2.239553477
48	chr5	139172445	139172492	48	*	4.2248	12	12	5	139175406	139224048	48643	1	84249	uc003leu.1	-2914	ENSG00000146005	PSD2	pleckstrin and Sec7 domain containing 2	-1.424931475	1.424931475	-1.240725847	-1.255249015
49	chr6	24382179	24382238	60	*	28.51945	12	13	6	24171983	24383520	211538	2	51473	uc003ndy.3	1282	ENSG00000146038	DCDC2	doublecortin domain containing 2	-3.116934998	3.116934998	-3.101165847	-3.062510114
50	chr8	28749489	28749543	55	*	4.71724	3	8	8	28748225	28910242	162018	1	79618	uc003xhe.3	1263	ENSG00000147421	HMBOX1	homeobox containing 1	-0.498159956	0.498159956	-0.480692477	-0.489531038
51	chr9	14719562	14719641	80	*	31.59174	13	19	9	14719732	14722715	2984	2	9350	uc003zlj.3	3074	ENSG00000147869	CER1	cerberus 1, DAN family BMP antagonist	-4.159805804	4.159805804	-4.125544809	-3.968973524
52	chr16	61886759	61886842	84	*	33.60376	10	18	16	61760082	61891142	131061	2	1006	uc002eoh.3	4300	ENSG00000150394	CDH8	cadherin 8	-1.068702902	1.068702902	-1.020451928	-1.032428121
53	chr14	33410519	33410561	43	*	22.42379	9	10	14	33408459	34273382	864924	1	64067	uc001wrv.3	2059	ENSG00000151322	NPAS3	neuronal PAS domain protein 3	-0.582296187	0.582296187	-0.551278115	-0.566109057
54	chr2	39000501	39000552	52	*	16.76173	13	13	2	39005258	39009106	3849	1	79833	uc002rrc.3	-4706	ENSG00000152147	GEMIN6	gem nuclear organelle associated protein 6	-0.66839206	0.66839206	-0.64912185	-0.657736692
55	chr11	107313464	107313519	56	*	10.18139	14	14	11	107197072	107313775	116704	2	143884	uc001pjh.4	256	ENSG00000152404	CWF19L2	CWF19 like cell cycle control factor 2	-0.704242044	0.704242044	-0.686336205	-0.694102726
56	chr12	48509953	48510016	64	*	3.30767	4	8	12	48513013	48540187	27175	1	5213	uc001rrc.3	-2997	ENSG00000152556	PFKM	phosphofructokinase, muscle	-1.023803099	1.023803099	-1.006637717	-1.011169569
57	chr8	74908553	74908608	56	*	4.92992	12	13	8	74903564	74941307	37744	1	23643	uc022awb.1	4988	ENSG00000154589	LY96	lymphocyte antigen 96	-0.725142034	0.725142034	-0.672997056	-0.695082525
58	chr8	37733735	37733793	59	*	5.78533	12	13	8	37723835	37735635	11801	2	80223	uc003xkp.1	1842	ENSG00000156675	RAB11FIP1	RAB11 family interacting protein 1	-1.168289927	1.168289927	-1.146355201	-1.150031563
59	chr7	89837728	89837795	68	*	21.67479	17	17	7	89841000	89866992	25993	1	261729	uc003ujz.3	-3205	ENSG00000157214	STEAP2	STEAP2 metalloreductase	-2.30785144	2.30785144	-2.300631458	-2.29286894
60	chr1	204385816	204386058	243	*	2.93119	4	29	1	204372492	204380944	8453	2	84919	uc001hav.4	-4871	ENSG00000158615	PPP1R15B	protein phosphatase 1 regulatory subunit 15B	-0.512585241	0.512585241	-0.507937131	-0.509976775
61	chr1	29316809	29316848	40	*	17.59227	10	10	1	29313960	29446558	132599	1	2035	uc009vtm.2	2848	ENSG00000159023	EPB41	erythrocyte membrane protein band 4.1	-3.337727931	3.337727931	-3.307856876	-3.229683621
62	chr21	46345314	46345397	84	*	28.25768	15	17	21	46305868	46348753	42886	2	3689	uc002zgg.2	3356	ENSG00000160255	ITGB2	integrin subunit beta 2	-1.432209784	1.432209784	-1.356920132	-1.356823241
63	chr7	31383536	31383607	72	*	19.14878	18	18	7	31377075	31380538	3464	2	63974	uc003tch.4	-2997	ENSG00000164600	NEUROD6	neuronal differentiation 6	-5.326609935	5.326609935	-4.652333163	-2.583131391
64	chr8	81790491	81790546	56	*	38.60199	14	14	8	81540686	81787016	246331	2	619279	uc003yby.2	-3474	ENSG00000164684	ZNF704	zinc finger protein 704	-2.141990016	2.141990016	-2.120046476	-2.102174506
65	chr13	25748910	25748964	55	*	12.75028	11	13	13	25742672	25746305	3634	2	219287	uc001uqc.3	-2604	ENSG00000165566	AMER2	APC membrane recruitment protein 2	-4.248688605	4.248688605	-4.225024652	-4.111176806
66	chr10	18426017	18426060	44	*	29.92435	11	11	10	18429606	18830688	401083	1	783	uc001ipr.2	-3546	ENSG00000165995	CACNB2	calcium voltage-gated channel auxiliary subunit beta 2	-2.890810842	2.890810842	-2.783402972	-2.602738751
67	chr11	6406678	6406737	60	*	30.08922	15	15	11	6411644	6416008	4365	1	6609	uc001mcv.2	-4907	ENSG00000166311	SMPD1	sphingomyelin phosphodiesterase 1	-1.464737573	1.464737573	-1.439262621	-1.437939055
68	chr12	8993522	8993633	112	*	20.66207	7	23	12	8995730	9028414	32685	1	144568	uc001qva.1	-2097	ENSG00000166535	A2ML1	alpha-2-macroglobulin like 1	-3.775309051	3.775309051	-3.712725468	-3.494656843
69	chr16	23193067	23193175	109	*	21.04118	13	18	16	23194040	23228200	34161	1	6340	uc002dlm.1	-865	ENSG00000166828	SCNN1G	sodium channel epithelial 1 gamma subunit	-5.239376541	5.239376541	-5.212027022	-5.00765238
70	chr11	4119517	4119596	80	*	6.5658	3	9	11	4115924	4160106	44183	1	6240	uc010qyc.2	3592	ENSG00000167325	RRM1	ribonucleotide reductase catalytic subunit M1	-0.470833168	0.470833168	-0.452066507	-0.461891066
71	chr17	27230676	27230783	108	*	11.51909	8	22	17	27224799	27230089	5291	2	147015	uc010wba.2	-586	ENSG00000167536	DHRS13	dehydrogenase/reductase 13	-1.948233397	1.948233397	-1.913660204	-1.894190914
72	chr4	40196937	40197068	132	*	19.77571	16	23	4	40198527	40246281	47755	1	399	uc003guz.2	-1459	ENSG00000168421	RHOH	ras homolog family member H	-2.381592826	2.381592826	-2.334595948	-2.282939906
73	chr1	145412383	145412478	96	*	12.44879	13	18	1	145413191	145417545	4355	1	148738	uc001eni.2	-713	ENSG00000168509	HJV	hemojuvelin BMP co-receptor	-5.257225643	5.257225643	-4.60790517	-2.503338332
74	chr5	36069041	36069084	44	*	34.46806	11	11	5	36035119	36067023	31905	2	167127	uc011cot.2	-2017	ENSG00000168671	UGT3A2	UDP glycosyltransferase family 3 member A2	-2.779279114	2.779279114	-2.76772648	-2.747229629
75	chrX	30328875	30328976	102	*	29.30475	11	25	23	30322539	30327495	4957	2	190	uc004dcf.4	-1379	ENSG00000169297	NR0B1	nuclear receptor subfamily 0 group B member 1	-2.613929301	2.613929301	-2.600674037	-2.584636278
76	chr4	16674456	16674522	67	*	4.42514	5	11	4	16503169	16675936	172768	2	9079	uc011bxi.2	1414	ENSG00000169744	LDB2	LIM domain binding 2	-1.208838874	1.208838874	-1.176249675	-1.180924256
77	chr16	31273548	31273738	191	*	16.02703	15	32	16	31271288	31344213	72926	1	3684	uc002ebr.3	2259	ENSG00000169896	ITGAM	integrin subunit alpha M	-2.489416955	2.489416955	-1.996841648	-1.756160849
78	chr2	172861085	172861185	101	*	5.82372	5	19	2	172864804	172945587	80784	1	254042	uc002uhk.3	-3619	ENSG00000172878	METAP1D	methionyl aminopeptidase type 1D, mitochondrial	-0.696724483	0.696724483	-0.653246066	-0.672264316
79	chr17	39893319	39893362	44	*	6.56142	11	11	17	39878891	39890898	12008	2	9001	uc002hxp.1	-2420	ENSG00000173805	HAP1	huntingtin associated protein 1	-4.806361057	4.806361057	-4.736089658	-4.331608439
80	chr17	47305589	47305686	98	*	22.92295	12	21	17	47300732	47308128	7397	2	162466	uc002ios.2	2442	ENSG00000173868	PHOSPHO1	phosphoethanolamine/phosphocholine phosphatase	-3.020371934	3.020371934	-3.007420042	-2.97859021
81	chr9	29209477	29209528	52	*	6.29943	4	7	9	27948084	29212998	1264915	2	158038	uc003zqu.2	3470	ENSG00000174482	LINGO2	leucine rich repeat and Ig domain containing 2	-0.819685917	0.819685917	-0.771178299	-0.789731364
82	chr11	74179714	74179773	60	*	16.36096	9	13	11	74165886	74178600	12715	2	10008	uc001ovc.3	-1113	ENSG00000175538	KCNE3	potassium voltage-gated channel subfamily E regulatory subunit 3	-2.686315034	2.686315034	-2.656602631	-2.609217189
83	chr7	55774634	55774705	72	*	17.0297	10	16	7	55748767	55772260	23494	2	360132	uc010kzl.3	-2373	ENSG00000176826	FKBP9P1	FKBP prolyl isomerase 9 pseudogene 1	-1.780831439	1.780831439	-1.722980336	-1.702915073
84	chr16	53131230	53131316	87	*	18.66656	12	14	16	53133072	53260424	127353	1	80205	uc002egz.1	-1756	ENSG00000177200	CHD9	chromodomain helicase DNA binding protein 9	-0.73981353	0.73981353	-0.732875777	-0.735774145
85	chr1	111153642	111153693	52	*	29.3343	13	13	1	111145776	111148975	3200	2	3737	uc009wfw.3	-4666	ENSG00000177301	KCNA2	potassium voltage-gated channel subfamily A member 2	-5.64777203	5.64777203	-4.692502157	-1.898533218
86	chr5	53808637	53808726	90	*	8.8548	10	21	5	53813589	53842416	28828	1	112574	uc011cqg.2	-4863	ENSG00000178996	SNX18	sorting nexin 18	-0.578596049	0.578596049	-0.564127187	-0.571239553
87	chr3	88028006	88028101	96	*	3.62809	11	15	3	88031726	88042919	11194	1	3355	uc003dqr.2	-3625	ENSG00000179097	HTR1F	5-hydroxytryptamine receptor 1F	-1.184387011	1.184387011	-1.151376779	-1.156612244
88	chr2	152435152	152435303	152	*	4.12513	4	24	2	152341853	152440280	98428	2	4703	uc002txr.3	4977	ENSG00000183091	NEB	nebulin	-2.481277486	2.481277486	-2.410567145	-2.326589926
89	chr4	110771512	110771579	68	*	11.20738	17	17	4	110772486	110793471	20986	1	345193	uc003hzw.4	-907	ENSG00000183423	LRIT3	leucine rich repeat, Ig-like and transmembrane domains 3	-2.430043582	2.430043582	-1.874726541	-1.669457066
90	chrX	20077700	20077925	226	*	18.89453	9	38	23	20062482	20074909	12428	2	256714	uc031tgw.1	-2790	ENSG00000184368	MAP7D2	MAP7 domain containing 2	-3.813410412	3.813410412	-3.759409216	-3.563103079
91	chrX	70314046	70314101	56	*	3.16141	12	13	23	70315999	70323384	7386	1	4303	uc004dys.2	-1898	ENSG00000184481	FOXO4	forkhead box O4	-1.767786043	1.767786043	-1.618730399	-1.585196803
92	chr1	24515685	24515741	57	*	5.19699	9	10	1	24487868	24513765	25898	2	163702	uc001biv.3	-1919	ENSG00000185436	IFNLR1	interferon lambda receptor 1	-1.663304523	1.663304523	-1.496618064	-1.476976824
93	chr15	45027606	45027677	72	*	7.595	9	16	15	45028540	45060025	31486	1	140691	uc001zug.1	-863	ENSG00000185880	TRIM69	tripartite motif containing 69	-1.04657097	1.04657097	-0.98908725	-1.004448843
94	chr16	78132308	78132367	60	*	26.41942	15	15	16	78133327	78134096	770	1	51741	uc002ffi.2	-960	ENSG00000186153	WWOX	WW domain containing oxidoreductase	-2.002083133	2.002083133	-1.963970497	-1.940285914
95	chr5	63799424	63799527	104	*	9.95583	8	18	5	63801774	63908121	106348	1	401190	uc003jtj.4	-2247	ENSG00000186479	RGS7BP	regulator of G protein signaling 7 binding protein	-2.721704555	2.721704555	-2.513477901	-2.266363524
96	chr3	42308019	42308236	218	*	12.20728	11	34	3	42299318	42307662	8345	2	885	uc003cld.1	-356	ENSG00000187094	CCK	cholecystokinin	-5.589166414	5.589166414	-5.530911263	-5.061595577
97	chrX	52685304	52685355	52	*	17.45403	13	13	23	52673111	52683950	10840	2	280658	uc004dqx.1	-1353	ENSG00000187754	SSX7	SSX family member 7	-3.055537147	3.055537147	-2.954010305	-2.754251698
98	chr21	15585613	15585656	44	*	41.69171	11	11	21	15481135	15583212	102078	2	149998	uc021whj.1	-2400	ENSG00000188992	LIPI	lipase I	-3.871362214	3.871362214	-3.841132488	-3.72368451
99	chr20	62602061	62602380	320	*	6.32939	3	44	20	62588057	62601223	13167	2	57473	uc002yhl.2	-837	ENSG00000196700	ZNF512B	zinc finger protein 512B	-0.259748721	0.259748721	-0.254723465	-0.257942096
100	chr10	134906257	134906427	171	*	16.74106	11	27	10	134901409	134945179	43771	1	84435	uc001llx.4	4847	ENSG00000197177	ADGRA1	adhesion G protein-coupled receptor A1	-5.439087638	5.439087638	-5.314200097	-4.536124162
101	chr18	61258603	61258702	100	*	23.84061	6	19	18	61254534	61266433	11900	1	5275	uc010xer.2	4068	ENSG00000197641	SERPINB13	serpin family B member 13	-5.911532341	5.911532341	-5.287676849	-2.83587255
102	chr7	134211771	134211822	52	*	5.28016	6	10	7	134212344	134226166	13823	1	57016	uc003vrr.3	-522	ENSG00000198074	AKR1B10	aldo-keto reductase family 1 member B10	-2.734068106	2.734068106	-2.573550486	-2.362559506
103	chr16	55864624	55864732	109	*	10.76132	11	22	16	55836764	55867075	30312	2	1066	uc002eil.3	2343	ENSG00000198848	CES1	carboxylesterase 1	-2.232322593	2.232322593	-2.217303564	-2.204725368
104	chr1	12708369	12708425	57	*	15.56347	10	12	1	12704566	12727097	22532	1	343066	uc001auf.3	3802	ENSG00000204518	AADACL4	arylacetamide deacetylase like 4	-5.199662628	5.199662628	-4.478055441	-2.480284789
105	chr21	40721641	40721656	16	*	3.13033	4	4	21	40714241	40721047	6807	2	3150	uc002yxo.3	-593	ENSG00000205581	HMGN1	high mobility group nucleosome binding domain 1	-0.564525489	0.564525489	-0.550741695	-0.55796784
106	chr14	73359651	73359749	99	*	10.80838	20	21	14	73086004	73360809	274806	2	8110	uc001xnc.2	1060	ENSG00000205683	DPF3	double PHD fingers 3	-2.205301124	2.205301124	-2.074298735	-1.98307202
107	chr15	69376959	69377112	154	*	23.46116	8	30	15	69373226	69388163	14938	1	283673	uc010big.3	3732	ENSG00000212766	EWSAT1	Ewing sarcoma associated transcript 1	-4.551891998	4.551891998	-4.499480249	-4.219565078
108	chr1	110196838	110196930	93	*	15.97111	10	19	1	110198698	110217908	19211	1	2946	uc001dyi.3	-1768	ENSG00000213366	GSTM2	glutathione S-transferase mu 2	-1.966963285	1.966963285	-1.935993871	-1.917743848
109	chr17	37182212	37182272	61	*	9.30805	12	15	17	37186159	37209458	23300	1	342666	uc002hrd.1	-3887	ENSG00000214553	LRRC37A11P	leucine rich repeat containing 37 member A11, pseudogene	-6.688469674	6.688469674	-7.496483352	-3.277598132
110	chr7	128005633	128005684	52	*	16.67735	13	13	7	127990379	128001739	11361	2	401399	uc022aky.1	-3893	ENSG00000224940	PRRT4	proline rich transmembrane protein 4	-4.102847044	4.102847044	-4.072732908	-3.939469257
111	chr2	231563943	231563998	56	*	13.11895	14	14	2	231555636	231565244	9609	2	151475	uc002vqw.1	1246	ENSG00000226125	LINC01907	long intergenic non-protein coding RNA 1907	-3.205549758	3.205549758	-2.125002262	-1.650211444
112	chr7	121943503	121943663	161	*	24.43621	16	28	7	121943712	121950131	6420	1	154860	uc010lko.2	-49	ENSG00000230316	FEZF1-AS1	FEZF1 antisense RNA 1	-4.561346053	4.561346053	-4.532997342	-4.374760735
113	chr7	123674354	123674416	63	*	30.35336	11	12	7	123670970	123673523	2554	2	730130	uc011kob.2	-830	ENSG00000234224	TMEM229A	transmembrane protein 229A	-4.211497609	4.211497609	-4.183168599	-4.048890428
114	chr4	165794487	165794553	67	*	14.94076	14	16	4	165798156	165818676	20521	1	100506013	uc003iqv.2	-3603	ENSG00000248329	APELA	apelin receptor early endogenous ligand	-4.279033814	4.279033814	-4.181604217	-3.762823155
115	chr22	20188922	20188993	72	*	6.35801	10	13	22	20186253	20192441	6189	2	284865	uc002zrs.2	3448	ENSG00000249923	LOC284865	uncharacterized LOC284865	-3.345302219	3.345302219	-2.918008008	-2.311004783
116	chr12	98914048	98914084	37	*	3.90977	8	9	12	98906751	98910004	3254	2	100128191	uc001tfg.3	-4043	ENSG00000257167	TMPO-AS1	TMPO antisense RNA 1	-0.669785601	0.669785601	-0.610350486	-0.636871503
117	chr7	139878028	139878122	95	*	6.43062	12	18	7	139877061	139879440	2380	1	100134229	uc011kqy.2	966	ENSG00000260231	KDM7A-DT	KDM7A divergent transcript	-0.764655327	0.764655327	-0.705017866	-0.729290465
118	chr18	4265471	4265496	26	*	20.47147	4	6	18	4264602	4296000	31399	1	284215	uc021ugm.1	868	ENSG00000261520	DLGAP1-AS5	DLGAP1 antisense RNA 5	-6.034285986	6.034285986	-5.87848742	-4.73933116
