# Supplementary material for: Loci-specific phase separation of FET fusion oncoproteins promotes gene transcription
Source: Nat Commun. 2021 Mar 5;12:1491. doi: 10.1038/s41467-021-21690-7 (PMC7935978; doi:10.1038/s41467-021-21690-7)
Supplement: Supplementary file 12 — Source Data [file 41467_2021_21690_MOESM12_ESM.zip › Source_Data/Supplementary_Fig_8/ChIPseqRawData/EWSFLI_promoterlike_MAXggaa.csv]

x	y	ymin	ymax	se	PANEL	group	colour	fill	size	linetype	weight	alpha
3	2.57252815357597	2.12847779874784	3.0165785084041	0.224134542420083	1	-1	#3366FF	grey60	1	1	1	0.4
3.21518987341772	2.62140667142727	2.22190735658252	3.02090598627201	0.201647392365041	1	-1	#3366FF	grey60	1	1	1	0.4
3.43037974683544	2.66980790640111	2.30716554942648	3.03245026337574	0.183043832436771	1	-1	#3366FF	grey60	1	1	1	0.4
3.64556962025316	2.7177888884955	2.38373475602578	3.05184302096521	0.168613918017513	1	-1	#3366FF	grey60	1	1	1	0.4
3.86075949367089	2.76540664770844	2.4514615292151	3.07935176620178	0.158463887515097	1	-1	#3366FF	grey60	1	1	1	0.4
4.07594936708861	2.81276084840437	2.5108190352436	3.11470266156513	0.152405215747373	1	-1	#3366FF	grey60	1	1	1	0.4
4.29113924050633	2.86025068908977	2.56338248789132	3.15711889028822	0.1498443086718	1	-1	#3366FF	grey60	1	1	1	0.4
4.50632911392405	2.90759956066317	2.61020549835803	3.20499362296831	0.1501097372144	1	-1	#3366FF	grey60	1	1	1	0.4
4.72151898734177	2.95435177744257	2.65203938047591	3.25666417440923	0.152592268028403	1	-1	#3366FF	grey60	1	1	1	0.4
4.93670886075949	3.00005165374598	2.68948373700005	3.3106195704919	0.156759243976167	1	-1	#3366FF	grey60	1	1	1	0.4
5.15189873417722	3.04527651800102	2.72455512877358	3.36599790722846	0.161884212088176	1	-1	#3366FF	grey60	1	1	1	0.4
5.36708860759494	3.09247622916881	2.7621006447468	3.42285181359082	0.166757169848127	1	-1	#3366FF	grey60	1	1	1	0.4
5.58227848101266	3.1413165244831	2.80228945165979	3.48034359730642	0.171124011070061	1	-1	#3366FF	grey60	1	1	1	0.4
5.79746835443038	3.19128295117396	2.84462125764048	3.53794464470744	0.17497758803677	1	-1	#3366FF	grey60	1	1	1	0.4
6.0126582278481	3.24186105647143	2.88839485410878	3.59532725883408	0.178412165796335	1	-1	#3366FF	grey60	1	1	1	0.4
6.22784810126582	3.29253638760556	2.93284409504938	3.65222868016173	0.181554786585664	1	-1	#3366FF	grey60	1	1	1	0.4
6.44303797468354	3.34279449180639	2.97723367635025	3.70835530726253	0.184516925182251	1	-1	#3366FF	grey60	1	1	1	0.4
6.65822784810127	3.39212091630398	3.02092428004256	3.7633175525654	0.187361607330614	1	-1	#3366FF	grey60	1	1	1	0.4
6.87341772151899	3.44000120832838	3.0634115488319	3.81659086782486	0.19008373733661	1	-1	#3366FF	grey60	1	1	1	0.4
7.08860759493671	3.48592091510963	3.10434145019934	3.86750038001992	0.19260234303308	1	-1	#3366FF	grey60	1	1	1	0.4
7.30379746835443	3.52936558387779	3.14350491723744	3.91522625051813	0.194763280819394	1	-1	#3366FF	grey60	1	1	1	0.4
7.51898734177215	3.5698207618629	3.1808156402904	3.9588258834354	0.196350445337372	1	-1	#3366FF	grey60	1	1	1	0.4
7.73417721518987	3.60677199629501	3.21627512561341	3.99726886697661	0.197103406122876	1	-1	#3366FF	grey60	1	1	1	0.4
7.9493670886076	3.63970483440418	3.24992785872199	4.02948181008636	0.19674003891794	1	-1	#3366FF	grey60	1	1	1	0.4
8.16455696202532	3.66666608863477	3.28216892152173	4.05116325574781	0.19407505404664	1	-1	#3366FF	grey60	1	1	1	0.4
8.37974683544304	3.68496897283449	3.31317097344193	4.05676697222705	0.187665145541451	1	-1	#3366FF	grey60	1	1	1	0.4
8.59493670886076	3.69620264317731	3.34139195323048	4.05101333312413	0.179090796285405	1	-1	#3366FF	grey60	1	1	1	0.4
8.81012658227848	3.70211332720983	3.36506482410756	4.0391618303121	0.170125327442742	1	-1	#3366FF	grey60	1	1	1	0.4
9.0253164556962	3.70444725247868	3.38274310967122	4.02615139528614	0.162380257236151	1	-1	#3366FF	grey60	1	1	1	0.4
9.24050632911392	3.70495064653047	3.39397294730957	4.01592834575137	0.15696608179652	1	-1	#3366FF	grey60	1	1	1	0.4
9.45569620253165	3.70536973691182	3.39994333536491	4.01079613845872	0.154164062722628	1	-1	#3366FF	grey60	1	1	1	0.4
9.67088607594937	3.70745075116934	3.40369524687452	4.01120625546415	0.153320676861191	1	-1	#3366FF	grey60	1	1	1	0.4
9.88607594936709	3.71293991684964	3.4096399919387	4.01623984176058	0.15309072303809	1	-1	#3366FF	grey60	1	1	1	0.4
10.1012658227848	3.72234699693877	3.42154650209617	4.02314749178137	0.151829135002888	1	-1	#3366FF	grey60	1	1	1	0.4
10.3164556962025	3.72915520649147	3.43400706312937	4.02430334985357	0.148976108991525	1	-1	#3366FF	grey60	1	1	1	0.4
10.5316455696203	3.73381681397576	3.44311298829599	4.02452063965552	0.146732838382082	1	-1	#3366FF	grey60	1	1	1	0.4
10.746835443038	3.73836226493853	3.44872279884294	4.02800173103412	0.146195602580385	1	-1	#3366FF	grey60	1	1	1	0.4
10.9620253164557	3.74482200492667	3.45482216296259	4.03482184689075	0.14637750240212	1	-1	#3366FF	grey60	1	1	1	0.4
11.1772151898734	3.75408050214399	3.46729074438332	4.04087025990465	0.144757211490874	1	-1	#3366FF	grey60	1	1	1	0.4
11.3924050632911	3.7644255337394	3.48446237531516	4.04438869216364	0.141311483541512	1	-1	#3366FF	grey60	1	1	1	0.4
11.6075949367089	3.7750314787081	3.50073504260267	4.04932791481352	0.138451203845441	1	-1	#3366FF	grey60	1	1	1	0.4
11.8227848101266	3.78511071078355	3.51330054424516	4.05692087732193	0.137196258576998	1	-1	#3366FF	grey60	1	1	1	0.4
12.0379746835443	3.79390324796352	3.52255307208287	4.06525342384417	0.136964078162168	1	-1	#3366FF	grey60	1	1	1	0.4
12.253164556962	3.80195169955783	3.53131772919939	4.07258566991628	0.1366025732219	1	-1	#3366FF	grey60	1	1	1	0.4
12.4683544303797	3.80978000471555	3.54003982798193	4.07952018144916	0.136151430636513	1	-1	#3366FF	grey60	1	1	1	0.4
12.6835443037975	3.81740049379759	3.54799650169883	4.08680448589635	0.135981741346814	1	-1	#3366FF	grey60	1	1	1	0.4
12.8987341772152	3.82482549716488	3.55468917409085	4.09496182023892	0.136351385614089	1	-1	#3366FF	grey60	1	1	1	0.4
13.1139240506329	3.83206734517837	3.55993931003155	4.10419538032518	0.137356702847169	1	-1	#3366FF	grey60	1	1	1	0.4
13.3291139240506	3.83913836819896	3.56391436835663	4.1143623680413	0.138919391904465	1	-1	#3366FF	grey60	1	1	1	0.4
13.5443037974684	3.8460508965876	3.56707648157211	4.1250253116031	0.14081241502579	1	-1	#3366FF	grey60	1	1	1	0.4
13.7594936708861	3.85281726070521	3.5700662048157	4.13556831659472	0.142718675577054	1	-1	#3366FF	grey60	1	1	1	0.4
13.9746835443038	3.85944979091272	3.57354285032403	4.14535673150141	0.144311609273174	1	-1	#3366FF	grey60	1	1	1	0.4
14.1898734177215	3.86570518852391	3.57704910291355	4.15436127413428	0.14569924100183	1	-1	#3366FF	grey60	1	1	1	0.4
14.4050632911392	3.87119286355295	3.57918993192066	4.16319579518524	0.147388562479716	1	-1	#3366FF	grey60	1	1	1	0.4
14.620253164557	3.87590977026804	3.57980202867049	4.17201751186559	0.149460466472769	1	-1	#3366FF	grey60	1	1	1	0.4
14.8354430379747	3.87985738240968	3.57867546172029	4.18103930309907	0.152021659807132	1	-1	#3366FF	grey60	1	1	1	0.4
15.0506329113924	3.88303717371836	3.57554793637666	4.19052641106006	0.155205279674547	1	-1	#3366FF	grey60	1	1	1	0.4
15.2658227848101	3.88545061793457	3.57011849931074	4.2007827365584	0.159163976223964	1	-1	#3366FF	grey60	1	1	1	0.4
15.4810126582278	3.88709918879881	3.56206439575348	4.21213398184414	0.164061403887447	1	-1	#3366FF	grey60	1	1	1	0.4
15.6962025316456	3.88798436005157	3.55106008048941	4.22490863961372	0.17006262557567	1	-1	#3366FF	grey60	1	1	1	0.4
15.9113924050633	3.88810760543334	3.53679646835631	4.23941874251037	0.177324395982785	1	-1	#3366FF	grey60	1	1	1	0.4
16.126582278481	3.88747039868462	3.51899795508265	4.25594284228659	0.185986570313864	1	-1	#3366FF	grey60	1	1	1	0.4
16.3417721518987	3.8860742135459	3.49743488837737	4.27471353871442	0.196165809498819	1	-1	#3366FF	grey60	1	1	1	0.4
16.5569620253165	3.88392052375767	3.47193006649606	4.29591098101928	0.207952300039289	1	-1	#3366FF	grey60	1	1	1	0.4
16.7721518987342	3.88101080306043	3.44235915730098	4.31966244881988	0.221409542487955	1	-1	#3366FF	grey60	1	1	1	0.4
16.9873417721519	3.87734652519467	3.40864614190314	4.34604690848621	0.236576651271513	1	-1	#3366FF	grey60	1	1	1	0.4
17.2025316455696	3.87292916390089	3.37075558240735	4.37510274539442	0.253472257548522	1	-1	#3366FF	grey60	1	1	1	0.4
17.4177215189873	3.86776019291957	3.3286835871925	4.40683679864664	0.272099069486778	1	-1	#3366FF	grey60	1	1	1	0.4
17.6329113924051	3.86184108599121	3.28244896705168	4.44123320493075	0.292448336204074	1	-1	#3366FF	grey60	1	1	1	0.4
17.8481012658228	3.85517331685631	3.23208551293567	4.47826112077695	0.314503745579352	1	-1	#3366FF	grey60	1	1	1	0.4
18.0632911392405	3.84775835925536	3.17763580214594	4.51788091636478	0.338244550578574	1	-1	#3366FF	grey60	1	1	1	0.4
18.2784810126582	3.83959768692885	3.11914656410257	4.56004880975513	0.363647908384635	1	-1	#3366FF	grey60	1	1	1	0.4
18.493670886076	3.83069277361727	3.05666542383562	4.60472012339893	0.390690524121052	1	-1	#3366FF	grey60	1	1	1	0.4
18.7088607594937	3.82104509306112	2.99023875575253	4.65185143036971	0.419349734163461	1	-1	#3366FF	grey60	1	1	1	0.4
18.9240506329114	3.8106561190009	2.91991037452786	4.70140186347393	0.449604166913399	1	-1	#3366FF	grey60	1	1	1	0.4
19.1392405063291	3.79952732517708	2.84572082439875	4.75333382595541	0.481434101526608	1	-1	#3366FF	grey60	1	1	1	0.4
19.3544303797468	3.78766018533018	2.7677070764028	4.80761329425756	0.514821620732323	1	-1	#3366FF	grey60	1	1	1	0.4
19.5696202531646	3.77505617320068	2.68590249067576	4.8642098557256	0.549750629863494	1	-1	#3366FF	grey60	1	1	1	0.4
19.7848101265823	3.76171676252907	2.60033694145317	4.92309658360497	0.586206793762201	1	-1	#3366FF	grey60	1	1	1	0.4
20	3.74764342705586	2.51103703418383	4.98424981992788	0.62417742719156	1	-1	#3366FF	grey60	1	1	1	0.4
