# Supplementary material for: Loci-specific phase separation of FET fusion oncoproteins promotes gene transcription
Source: Nat Commun. 2021 Mar 5;12:1491. doi: 10.1038/s41467-021-21690-7 (PMC7935978; doi:10.1038/s41467-021-21690-7)
Supplement: Supplementary file 12 — Source Data [file 41467_2021_21690_MOESM12_ESM.zip › Source_Data/Supplementary_Fig_8/ChIPseqRawData/EWSFLI_promoterlike_totalGGAA.csv]

x	y	ymin	ymax	se	PANEL	group	colour	fill	size	linetype	weight	alpha
3	3.04873234339215	1.81359091638893	4.28387377039537	0.623191231828642	1	-1	#3366FF	grey60	1	1	1	0.4
3.40506329113924	3.02737004391412	1.92776218762989	4.12697790019836	0.554807700158565	1	-1	#3366FF	grey60	1	1	1	0.4
3.81012658227848	3.01046527307417	2.03588161344541	3.98504893270293	0.491726678488721	1	-1	#3366FF	grey60	1	1	1	0.4
4.21518987341772	2.9980331863053	2.13758044067516	3.85848593193543	0.434141868094093	1	-1	#3366FF	grey60	1	1	1	0.4
4.62025316455696	2.99008893904053	2.23242566014935	3.74775221793171	0.382279390651748	1	-1	#3366FF	grey60	1	1	1	0.4
5.0253164556962	2.98664768671288	2.31993283507715	3.65336253834861	0.336391315670961	1	-1	#3366FF	grey60	1	1	1	0.4
5.43037974683544	2.98772458475536	2.39961118032145	3.57583798918928	0.296732915722333	1	-1	#3366FF	grey60	1	1	1	0.4
5.83544303797468	2.993334788601	2.47106479843591	3.51560477876608	0.263511587744085	1	-1	#3366FF	grey60	1	1	1	0.4
6.24050632911392	3.0034934536828	2.53416929936489	3.4728176080007	0.236797739483113	1	-1	#3366FF	grey60	1	1	1	0.4
6.64556962025316	3.01821573543378	2.5893071313132	3.44712433955435	0.216406053185607	1	-1	#3366FF	grey60	1	1	1	0.4
7.05063291139241	3.03751678928696	2.63757237912104	3.43746119945287	0.201792154473356	1	-1	#3366FF	grey60	1	1	1	0.4
7.45569620253165	3.06141177067535	2.68080083746354	3.44202270388716	0.192037438895733	1	-1	#3366FF	grey60	1	1	1	0.4
7.86075949367089	3.08991583503197	2.72133954021417	3.45849212984978	0.185965356005944	1	-1	#3366FF	grey60	1	1	1	0.4
8.26582278481013	3.12397738361421	2.76307269287247	3.48488207435595	0.182094644288452	1	-1	#3366FF	grey60	1	1	1	0.4
8.67088607594937	3.16549452916602	2.81079737076124	3.5201916875708	0.178962630707567	1	-1	#3366FF	grey60	1	1	1	0.4
9.07594936708861	3.21203313078264	2.86164350124028	3.56242276032499	0.176789264840934	1	-1	#3366FF	grey60	1	1	1	0.4
9.48101265822785	3.26084863722161	2.91248091598484	3.60921635845838	0.175769109982505	1	-1	#3366FF	grey60	1	1	1	0.4
9.88607594936709	3.30919649724046	2.96141599926247	3.65697699521846	0.175472826190228	1	-1	#3366FF	grey60	1	1	1	0.4
10.2911392405063	3.36044616100568	3.01623842359195	3.7046538984194	0.173670188040134	1	-1	#3366FF	grey60	1	1	1	0.4
10.6962025316456	3.42544552064829	3.09085520750781	3.76003583378876	0.168817711757795	1	-1	#3366FF	grey60	1	1	1	0.4
11.1012658227848	3.49631824522177	3.1690079622172	3.82362852822634	0.165144568869899	1	-1	#3366FF	grey60	1	1	1	0.4
11.506329113924	3.56417076730021	3.23748120612271	3.8908603284777	0.164831383358038	1	-1	#3366FF	grey60	1	1	1	0.4
11.9113924050633	3.6201095194577	3.29073991733409	3.9494791215813	0.16618359937318	1	-1	#3366FF	grey60	1	1	1	0.4
12.3164556962025	3.65941015033995	3.32906755313092	3.98975274754898	0.16667452453575	1	-1	#3366FF	grey60	1	1	1	0.4
12.7215189873418	3.68763179503881	3.34864451868868	4.02661907138893	0.171036201769566	1	-1	#3366FF	grey60	1	1	1	0.4
13.126582278481	3.70511984359719	3.36116193628235	4.04907775091204	0.17354413613736	1	-1	#3366FF	grey60	1	1	1	0.4
13.5316455696203	3.704623404268	3.36828548965664	4.04096131887936	0.169699464964009	1	-1	#3366FF	grey60	1	1	1	0.4
13.9367088607595	3.70283730458327	3.36692066262965	4.03875394653689	0.169486911631434	1	-1	#3366FF	grey60	1	1	1	0.4
14.3417721518987	3.70506643067243	3.37123255525138	4.03890030609348	0.168436050723793	1	-1	#3366FF	grey60	1	1	1	0.4
14.746835443038	3.69346261745787	3.36348027549311	4.02344495942264	0.166492757570009	1	-1	#3366FF	grey60	1	1	1	0.4
15.1518987341772	3.67456067482971	3.34071612939201	4.00840522026741	0.168441434286092	1	-1	#3366FF	grey60	1	1	1	0.4
15.5569620253165	3.65544700862772	3.31070490234892	4.00018911490653	0.173939804121338	1	-1	#3366FF	grey60	1	1	1	0.4
15.9620253164557	3.64320802469168	3.29146637415447	3.99494967522888	0.177471427717847	1	-1	#3366FF	grey60	1	1	1	0.4
16.3670886075949	3.63793049788679	3.29059630459495	3.98526469117864	0.175247642935051	1	-1	#3366FF	grey60	1	1	1	0.4
16.7721518987342	3.63266500630132	3.29048143706977	3.97484857553288	0.172648892959833	1	-1	#3366FF	grey60	1	1	1	0.4
17.1772151898734	3.62772105869698	3.2836114238777	3.97183069351626	0.173620690326479	1	-1	#3366FF	grey60	1	1	1	0.4
17.5822784810127	3.62347323893633	3.27121211075889	3.97573436711377	0.177733530424023	1	-1	#3366FF	grey60	1	1	1	0.4
17.9873417721519	3.62029613088193	3.26202575099695	3.9785665107669	0.180765501413022	1	-1	#3366FF	grey60	1	1	1	0.4
18.3924050632911	3.61761772976031	3.2593073244742	3.97592813504643	0.180785696249415	1	-1	#3366FF	grey60	1	1	1	0.4
18.7974683544304	3.61452191858654	3.25734560186066	3.97169823531243	0.180213491292637	1	-1	#3366FF	grey60	1	1	1	0.4
19.2025316455696	3.61104026509447	3.2543132673603	3.96776726282864	0.179986787168067	1	-1	#3366FF	grey60	1	1	1	0.4
19.6075949367089	3.60720526634354	3.24879504734357	3.96561548534352	0.180836057309238	1	-1	#3366FF	grey60	1	1	1	0.4
20.0126582278481	3.6030494193932	3.24007472261288	3.96602411617351	0.183139066882388	1	-1	#3366FF	grey60	1	1	1	0.4
20.4177215189873	3.59860522130288	3.22827704911941	3.96893339348636	0.186849266617034	1	-1	#3366FF	grey60	1	1	1	0.4
20.8227848101266	3.59390516913204	3.21430293823348	3.97350740003061	0.191528497633298	1	-1	#3366FF	grey60	1	1	1	0.4
21.2278481012658	3.58898175994012	3.19958726163158	3.97837625824866	0.196469191108722	1	-1	#3366FF	grey60	1	1	1	0.4
21.6329113924051	3.58386749078656	3.18576648303524	3.98196849853789	0.200862064852533	1	-1	#3366FF	grey60	1	1	1	0.4
22.0379746835443	3.57859623107095	3.17430579698659	3.98288666515531	0.203984943039978	1	-1	#3366FF	grey60	1	1	1	0.4
22.4430379746835	3.57337178591849	3.16374482074672	3.98299875109025	0.206677492499777	1	-1	#3366FF	grey60	1	1	1	0.4
22.8481012658228	3.56830568826318	3.152810628133	3.98380074839336	0.209638242779599	1	-1	#3366FF	grey60	1	1	1	0.4
23.253164556962	3.5633734306075	3.14178400581799	3.98496285539702	0.212713157551488	1	-1	#3366FF	grey60	1	1	1	0.4
23.6582278481013	3.55855050545392	3.1308595993667	3.98624141154115	0.21579166302687	1	-1	#3366FF	grey60	1	1	1	0.4
24.0632911392405	3.55381240530491	3.12015082550297	3.98747398510685	0.218804169470077	1	-1	#3366FF	grey60	1	1	1	0.4
24.4683544303797	3.54913462266294	3.10969515244963	3.98857409287624	0.221719407000056	1	-1	#3366FF	grey60	1	1	1	0.4
24.873417721519	3.54449265003047	3.09945885148261	3.98952644857834	0.224542028191319	1	-1	#3366FF	grey60	1	1	1	0.4
25.2784810126582	3.53986197990999	3.08934092757013	3.99038303224984	0.227310624867961	1	-1	#3366FF	grey60	1	1	1	0.4
25.6835443037975	3.53521810480395	3.07917636843158	3.99125984117631	0.230096088789374	1	-1	#3366FF	grey60	1	1	1	0.4
26.0886075949367	3.53053651721483	3.06873916042869	3.99233387400098	0.233000089980802	1	-1	#3366FF	grey60	1	1	1	0.4
26.493670886076	3.52579270964511	3.05774574186952	3.99383967742069	0.236153334367082	1	-1	#3366FF	grey60	1	1	1	0.4
26.8987341772152	3.52096217459724	3.04585970293555	3.99606464625894	0.239713192422063	1	-1	#3366FF	grey60	1	1	1	0.4
27.3037974683544	3.51602040457371	3.03269856507905	3.99934224406837	0.243860278620204	1	-1	#3366FF	grey60	1	1	1	0.4
27.7088607594937	3.51094289207698	3.01784332544239	4.00404245871156	0.248793635795017	1	-1	#3366FF	grey60	1	1	1	0.4
28.1139240506329	3.50570512960952	3.00085108071174	4.01055917850729	0.254724365767273	1	-1	#3366FF	grey60	1	1	1	0.4
28.5189873417722	3.5002826096738	2.9812704447262	4.01929477462139	0.261867850382529	1	-1	#3366FF	grey60	1	1	1	0.4
28.9240506329114	3.49465082477229	2.95865873474708	4.0306429147975	0.270435080170255	1	-1	#3366FF	grey60	1	1	1	0.4
29.3291139240506	3.48878526740747	2.93259922201547	4.04497131279947	0.2806239505663	1	-1	#3366FF	grey60	1	1	1	0.4
29.7341772151899	3.48266143008181	2.90271638004664	4.06260648011698	0.292611568378233	1	-1	#3366FF	grey60	1	1	1	0.4
30.1392405063291	3.47625480529776	2.86868721444761	4.08382239614791	0.30654853532014	1	-1	#3366FF	grey60	1	1	1	0.4
30.5443037974684	3.46954088555781	2.83024743142488	4.10883433969075	0.322555835688971	1	-1	#3366FF	grey60	1	1	1	0.4
30.9493670886076	3.46249516336443	2.78719218905775	4.13779813767111	0.340724457309153	1	-1	#3366FF	grey60	1	1	1	0.4
31.3544303797468	3.45509313122008	2.73937214141881	4.17081412102136	0.361117387473645	1	-1	#3366FF	grey60	1	1	1	0.4
31.7594936708861	3.44731028162724	2.68668613840373	4.20793442485075	0.383773296248468	1	-1	#3366FF	grey60	1	1	1	0.4
32.1645569620253	3.43912210708837	2.62907215912085	4.2491720550559	0.408711111035622	1	-1	#3366FF	grey60	1	1	1	0.4
32.5696202531646	3.43050410010596	2.5664978911432	4.29451030906871	0.435934769816195	1	-1	#3366FF	grey60	1	1	1	0.4
32.9746835443038	3.42143175318245	2.49895198359518	4.34391152276973	0.465437634409939	1	-1	#3366FF	grey60	1	1	1	0.4
33.379746835443	3.41188055882034	2.42643656780236	4.39732454983831	0.497206264185182	1	-1	#3366FF	grey60	1	1	1	0.4
33.7848101265823	3.40182600952208	2.34896126992941	4.45469074911476	0.531223436985399	1	-1	#3366FF	grey60	1	1	1	0.4
34.1898734177215	3.39124359779015	2.26653868371125	4.51594851186905	0.567470433364979	1	-1	#3366FF	grey60	1	1	1	0.4
34.5949367088608	3.38010881612702	2.17918112676313	4.58103650549091	0.605928673194649	1	-1	#3366FF	grey60	1	1	1	0.4
35	3.36839715703516	2.08689844542251	4.64989586864781	0.646580823229584	1	-1	#3366FF	grey60	1	1	1	0.4
