# Supplementary material for: Loci-specific phase separation of FET fusion oncoproteins promotes gene transcription
Source: Nat Commun. 2021 Mar 5;12:1491. doi: 10.1038/s41467-021-21690-7 (PMC7935978; doi:10.1038/s41467-021-21690-7)
Supplement: Supplementary file 12 — Source Data [file 41467_2021_21690_MOESM12_ESM.zip › Source_Data/Supplementary_Fig_10/Phasediagram_Supplementary_Fig_10e_f_g.xlsx]

## Sheet: Sheet1
Extended_Data_Fig_10g		GFP-FUS-Gal4
	GFP-FUS-Gal4 concentration [μM]	0.25	0.5	1	2	4	8
11x Gal4DBD binding sites [μM]	0.011	0	0	0	1	1	1
	0.022	0	0	1	1	1	1
	0.045	0	0	1	1	1	1
	0.09	0	0	1	1	1	1
	0.18	0	1	1	1	1	1
	0.36	0	1	1	1	1	1
Extended_Data_Fig_10f		GFP-FUS-Gal4
	GFP-FUS-Gal4 concentration [μM]	0.25	0.5	1	2	4	8
5x Gal4DBD binding sites [μM]	0.011	0	0	0	1	1	1
	0.022	0	0	0	0	1	1
	0.045	0	0	0	1	1	1
	0.09	0	0	0	1	1	1
	0.18	0	0	1	1	1	1
	0.36	0	0	1	1	1	1
Extended_Data_Fig_10e		GFP-FUS-Gal4
	GFP-FUS-Gal4 concentration [μM]	0.25	0.5	1	2	4	8
0x Gal4DBD binding sites [μM]	0.011	0	0	0	0	0	1
	0.022	0	0	0	0	1	1
	0.045	0	0	0	0	1	1
	0.09	0	0	0	0	1	1
	0.18	0	0	0	0	1	1
	0.36	0	0	0	1	1	1
