# Supplementary material for: Loci-specific phase separation of FET fusion oncoproteins promotes gene transcription
Source: Nat Commun. 2021 Mar 5;12:1491. doi: 10.1038/s41467-021-21690-7 (PMC7935978; doi:10.1038/s41467-021-21690-7)
Supplement: Supplementary file 12 — Source Data [file 41467_2021_21690_MOESM12_ESM.zip › Source_Data/Supplementary_Fig_10/Dropsizes_Supplementary_Fig_10d.xlsx]

## Sheet: 0x
Droplet size (μm^2)		Droplet size (μm^2)			Droplet size (μm^2)			Droplet size (μm^2)			Droplet size (μm^2)			Droplet size (μm^2)
No DNA		0x Gal4DBD binding sites			5x Gal4DBD binding sites			7x Gal4DBD binding sites			9x Gal4DBD binding sites			11x Gal4DBD binding sites
3.6972		2.8233			12.1672			26.9897			12.8058			27.3258
5.1761		6.1844			2.6889			24.2672			5.7811			5.6131
2.2856		3.7981			2.2519			3.7644			2.8569			4.0333
4.0333		1.8486			4.0669			29.5442			28.9056			10.7219
3.7981		3.1594			10.8564			3.1931			8.4028			3.4619
2.2519		5.1089			7.3272			22.0825			16.8392			3.0922
6.0836		2.3864			14.4192			40.1317			4.1342			11.4614
3.3947		7.8314			9.5792			16.4358			7.1256			13.0075
2.6217		5.4114			18.9231			9.68			14.7217			63.9619
2.9914		9.2767			4.3022			1.7478			8.7389			5.6467
2.7897		6.9575			7.3944			14.1167			28.7711			12.705
6.3525		6.05			13.1756			38.0814			21.9481			13.7806
1.7814		3.4619			4.3694			11.4614			9.0078			14.4192
5.8483		5.6803			23.7631			28.2669			14.8561			23.2589
8.0667		8.5372			3.0922			22.7883			10.3522			4.5039
7.865		12.0664			3.5964			43.0558			6.8231			5.6803
1.7814		8.8733			5.7811			12.6042			12.0664			10.3858
3.0922		5.7811			2.0167			21.0406			19.4608			6.3189
6.5878		6.0836			6.7222			2.9242			31.5608			23.6622
2.4536		4.5375			1.8486			66.3819			6.8567			2.0503
3.6636		8.1675			2.3192			45.2742			17.9483			29.7122
3.9661		1.7142			3.6972			6.6214			39.6275			2.5208
2.1175		8.7053			2.3528			51.3242			6.3861			8.3692
5.0753		4.9408			6.655			4.1342			8.5372			9.5119
1.9158		6.0164			7.6969			2.6889			28.3678			18.1836
5.7811		4.0333			11.9319			50.7192			4.5039			7.4281
1.7478		18.9903			7.5961			77.7761			8.6044			18.9567
3.4956		5.6803			2.4872			9.2431			19.0575			5.8819
2.2183		20.1667			6.3861			16.2006			62.9536			17.4106
2.4872		6.4197			4.4703			11.1253			8.1675			4.0333
1.9494		2.4536			10.0497			11.0581			56.3994			3.025
2.0503		3.1258			7.6297			20.3011			10.7892			5.1761
2.3528		6.3189			6.2181			13.6797			5.445			3.9661
2.7225		2.0167			10.4867			25.8469			10.7219			68.365
1.7142		1.7478			10.9236			51.1897			9.4783			11.9319
3.1594		8.1339			2.1511			4.2014			12.2008			35.1908
2.4536		11.5958			5.3106			4.3358			35.5269			9.3439
2.0503		2.9242			3.0586			63.6258			14.3856			4.7392
2.7561		3.4283			3.2939			1.9494			5.2097			44.0306
2.1511		1.7142			9.9825			14.2175			39.9636			10.0161
2.4536		1.8822			7.8314			23.3933			15.3939			8.6381
1.9831		14.9906			6.1844			7.5961			43.7281			11.8983
2.9242		3.0922			4.7728			19.9986			17.9147			19.4272
6.3861		3.9661			7.0919			36.1319			11.7639			3.8317
4.9408		3.63			5.9492			8.8733			2.1847			6.3861
2.0503		14.0831			5.6131			43.7953			2.2519			45.9128
7.6633		10.0497			5.4114			17.1753			26.8889			14.0831
2.3864		3.0922			7.2264			17.4778			21.5111			22.5867
2.7897		14.0831			11.8311			11.5286			4.2014			19.5953
2.0503		13.0747			13.0411			24.3681			2.0839			16.8056
5.9156		3.7308			1.7142			5.445			3.9997			9.1086
4.235		8.7053			3.6636			7.3608			11.4278			18.5869
2.1511		1.9494			9.68			7.8314			19.3936			23.7294
2.6217		4.1678			13.0075			76.1292			16.6711			6.7222
2.6553		11.6294			2.3864			5.7475			9.9825			34.1153
2.9914		2.9578			10.7219			5.5122			10.1506			50.0806
3.9661		4.4031			5.7139			44.0642			10.285			3.7981
2.42		2.1847			2.9242			14.6208			4.7056			3.5628
2.1511		2.9242			10.2178			27.5275			3.7644			5.6131
2.1847		8.2011			1.7142			11.9656			35.0228			2.1847
12.1336		14.6544			7.6969			55.9289			13.2092			42.5853
2.2183		4.2014			3.3947			29.7122			11.2597			41.4089
2.0839		5.2097			9.7136			32.5019			6.8567			26.4856
4.9408		18.0828			8.7389			23.9647			22.99			4.3358
2.3528		5.5122			3.63			8.1339			9.7472			25.4772
2.9914		6.1508			13.0075			4.4031			9.8481			9.7472
1.9494		4.5375			9.3439			14.0158			13.7133			31.5272
2.4536		6.1844			11.0917			3.0922			12.2008			2.2183
1.8822		11.1589			9.8481			51.3914			9.5119			2.2519
4.9072		4.2686			9.9825			27.9981			15.2594			15.4275
2.9578		7.9322			4.8736			76.1964			11.7975			7.4617
2.3528		4.8064			8.8733			57.5086			16.2006			14.7553
2.0167		5.2433			2.7897			34.9556			51.1225			6.3861
1.9831		3.7308			11.8647			12.7386			25.4436			7.0919
2.2856		5.4786			6.4197			2.42			28.9056			2.1847
3.1258		5.7139			8.7053			39.9636			39.1569			5.5122
3.2603		16.335			7.3944			31.6281			28.7711			4.6719
7.1928		5.4114			2.5544			9.8144			32.8044			3.2267
2.0167		7.7306			11.2933			3.6972			17.7131			22.4522
6.0836		1.9831			4.4031			1.9831			13.3772			23.8975
2.9914		3.5628			8.3356			19.8978			30.3844			20.3683
6.8903		16.2342			2.2183			9.1422			6.5206			3.4956
2.1175		12.7722			2.8906			6.6214			5.1761			5.7139
3.0922		6.9911			2.7225			8.8061			3.2603			53.845
1.7478		4.6383			4.1342			12.3017			12.8058			7.7642
4.5711		7.8986			3.9997			10.1169			10.3522			13.31
3.0922		5.3106			11.9319			12.7722			33.5439			32.9053
1.9158		4.0669			12.4697			54.3156			29.6114			3.8989
2.8906		2.6889			6.3861			21.7128			9.2431			14.1839
3.5292		2.0503			5.2097			49.4419			8.7725			32.67
6.5878		19.3936			2.4536			5.5794			16.0661			20.5364
1.9158		13.31			4.84			51.1897			6.05			4.5039
1.9494		9.4783			8.7053			9.68			3.4619			13.1756
2.6553		8.9406			6.8231			5.7475			8.0667			17.0744
6.4197		10.7556			14.2175			43.5936			14.5872			10.9908
3.63		8.9742			2.7897			2.0839			27.6283			6.05
6.1508		15.7636			9.5119			59.5253			28.1325			22.7547
2.3528		2.3864			9.4111			12.2681			21.8136			4.4703
3.3947		7.865			8.5036			16.5367			27.0569			11.3606
2.1847		2.3864			11.7303			7.7306			44.4003			20.0994
4.3358		14.5872			4.5375			5.6803			18.8894			46.6186
2.1175		5.9492			2.0167			42.3164			2.42			21.2422
2.6217		5.7475			9.2767			3.1258			12.6042			32.065
4.5039		2.2183			2.2519			48.2656			4.1342			24.4353
2.4872		4.1342			1.7814			14.5536			11.2261			8.6717
6.4197		23.4269			3.8317			15.1586			19.9314			1.6806
3.9997		6.7894			2.2856			6.4533			24.6033			3.8989
2.1175		2.8233			2.6553			6.4197			28.8047			17.1081
3.0922		6.5878			4.4367			9.1422			12.2344			13.5453
1.8822		5.8819			4.9072			43.2239			24.7042			22.7211
1.9494		4.3022			5.445			9.6464			21.9481			11.9319
9.6128		5.6803			2.2183			3.8653			11.495			6.3189
3.3947		6.3189			5.1761			5.1761			15.8308			14.3856
6.0164		8.47			6.2853			29.1744			8.3692			3.5628
1.9494		9.8817			5.3106			14.3856			9.2094			56.8028
2.2519		3.5628			15.8308			9.3775			22.0825			8.6717
2.8569		16.7047			1.9831			15.3603			4.84			7.0919
4.6047		2.4536			6.05			12.3353			12.3353			22.4186
4.1006		2.5544			8.9069			9.0078			16.8056			14.2175
3.7981		10.0833			8.0331			28.3006			15.9989			2.3192
5.3778		2.2183			22.4858			13.2428			4.2014			25.2756
9.9825		8.7053			6.0164			50.3831			28.1661			16.3686
3.1594		8.0331			1.7142			23.6958			19.5281			10.285
2.6217		4.9072			3.7981			35.6614			7.9658			27.225
2.1847		2.7561			16.9736			6.3189			10.4531			22.7211
1.6806		2.8569			7.1928			3.2603			11.1253			16.3686
4.1006		7.5625			10.2514			3.4956			11.8647			29.0736
2.0839		2.7561			12.1			13.31			23.7631			4.9744
		9.075			5.7139			7.8314			17.5114			23.0236
		2.8233			4.7728			46.0472			14.6544			17.9147
		7.9994			3.7644			60.1303			44.7028			44.4339
		2.9242			9.3775			15.3267			2.42			5.0753
		5.1425			12.2008			6.2517			15.8981			9.3439
		10.1506			10.9572			45.7783			22.5194			11.9992
		6.5206			3.1931			8.5036			15.0914			20.4019
		4.9744			1.7814			41.5097			14.3519			33.7119
		3.63			2.1847			26.7208			11.5622			10.89
		3.6636			2.1511			6.7558			3.4619			3.0586
		6.9575			8.4028			5.5458			12.0328			23.6958
		8.6381			9.7808			4.0333			26.4856			13.915
		1.7478			3.7308			51.0217			5.2433			5.5122
		10.4867			2.4536			9.2431			3.1931			7.3272
		5.445			10.5203			41.3081			12.1672			26.5192
		2.8906			21.4775			18.1836			20.8389			14.0158
		3.2267			4.1678			13.2764			39.1906			17.6458
		1.8822			4.0669			30.5861			14.0831			7.0919
		8.0331			6.5878			16.6039			23.4942			7.6633
		6.1508			5.2769			45.5094			4.0333			9.5119
		2.4536			3.4956			18.8558			9.6128			38.9889
		4.1342			14.3519			81.4733			44.2322			22.6539
		6.6214			9.0414			61.7436			22.2169			42.6525
		2.9578			15.7972			20.3011			35.3253			28.8383
		2.4536			9.8481			3.3947			3.1258			20.6708
		5.1425			3.3611			18.2844			12.4361			4.7056
		5.0081			7.5625			10.7556			34.3506			11.0917
		2.6553			11.1253			1.815			6.1844			5.5794
		8.4364			3.4956			62.7183			47.3244			28.6703
		6.7558			15.4611			7.1256			23.0572			2.1511
		1.815			11.4278			23.7631			6.7558			6.4197
		4.3694			8.2347			25.3428			13.5453			14.9569
		1.8822			7.1592			6.3525			13.1083			38.7872
		17.8475			6.3525			13.0411			9.8817			6.0164
		3.9661			3.7308			13.7133			18.3853			15.3267
		14.8561			7.0583			2.3528			15.3267			11.0244
		16.8392			4.1006			6.8231			22.9564			25.0067
		11.7639			6.2853			8.4028			12.4025			1.8822
		24.2336			6.2853			7.4953			17.1081			22.7547
		4.8064			10.5539			5.8483			5.2433			27.3594
		16.3686			3.9325			4.8064			31.2583			4.6383
		1.9831			12.3353			75.8267			22.7883			8.0331
		6.9575			4.8064			6.05			39.8628			57.7103
		13.6125			5.0081			62.4831			4.1342			5.0753
		18.0156			1.9831			33.6447			29.8131			30.6869
		4.1678			2.9578			8.6044			17.2761			5.6131
		3.5628			7.8314			9.0414			21.9481			4.4703
		6.2517			7.6633			20.9061			26.5528			8.6044
		3.8317			10.9908			4.3022			14.6881			7.4617
		4.1678			11.6631			37.5772			26.9561			19.6289
		6.5878			2.3192			2.1847			17.0744			11.3269
		5.5794			13.9822			8.0331			4.5711			16.7719
		13.3772			2.2183			4.6383			9.7808			14.8225
		10.1842			12.1672			69.3061			4.9744			12.8058
		8.0331			1.8486			2.5544			3.9661			3.1594
		6.3189			2.5544			8.3019			13.2428			28.1325
		5.1761			5.1089			44.2322			9.7136			22.99
		8.9069			2.3192			20.9397			10.9236			5.7475
		6.7558			5.9156			44.165			15.0242			14.8225
		14.1167			18.1164			4.0333			25.3428			14.1167
		3.4619			2.7897			15.9317			24.5361			12.7386
		3.5628			7.5289			7.1592			6.6214			11.6294
		8.5372			2.2519			20.4019			13.0747			16.2006
		6.4869			3.1594			34.1489			8.7389			16.7047
		1.7142			7.7978			29.645			6.9239			6.3861
		3.2267			3.1258			32.0314			17.0744			12.5369
		6.4869			4.4703			3.2939			6.7558			12.7386
		6.1508			1.8486			4.84			58.9875			18.3853
		6.05			3.4283			4.2686			5.9828			23.0236
		18.3517			7.8314			20.5364			19.5617			3.9661
		25.4436			11.5286			2.2519			23.8975			6.8567
		4.7056			4.7392			44.5347			7.5289			45.1061
		6.0164			4.235			12.8731			13.8478			2.7897
		1.8822			3.3947			29.5442			8.1339			7.1592
		3.7644			3.1931			8.3356			27.1578			8.9406
		3.1258			15.0914			13.8478			12.8731			12.7722
		8.7053			13.5117			9.075			25.1075			5.4786
		4.6719			2.6553			48.7697			27.1914			38.8208
		13.5453			8.5036			46.9883			15.0578			12.1336
		2.0503			4.9072			7.6297			32.6028			6.6214
		3.6972			8.2011			83.8933			3.1594			37.5436
		7.26			10.9572			21.8808			20.1331			30.25
		2.6553			2.0167			14.3183			5.6803			3.5964
		7.3608			16.8392			11.3606			2.9578			11.4278
		2.8233			8.6044			9.2767			7.2936			8.1675
		1.9494			3.8653			13.0075			5.0753			15.9317
		3.0922			13.5789			28.4014			12.4361			8.0331
		7.8314			2.2183			29.7122			5.6803			12.7386
		10.1842			9.4783			24.3344			1.7142			14.7217
		14.0494			12.3353			39.2578			20.7044			15.3603
		3.7308			2.6553			4.3358			18.5197			18.755
		20.3683			6.5206			6.4533			21.6119			32.4683
		5.7811			5.2097			6.1508			13.4444			13.2428
		4.1678			6.9239			18.4525			5.2433			7.6297
		3.7981			3.1594			14.4864			17.2089			6.655
		4.6719			2.0839			3.2939			13.5789			8.2683
		6.2517			1.815			11.4614			1.9158			4.6047
		4.4703			2.7897			43.1567			34.3169			26.0486
		6.5206			8.6381			10.3186			8.6044			33.3422
		18.7214			3.1594			12.9067			4.3694			9.4783
		3.2603			13.1756			4.1678			2.1175			6.7222
		10.3522			5.1425			3.9661			12.0328			24.9058
		8.8061			2.3192			2.1511			7.9658			27.6283
		3.5292			2.7561			33.6447			1.7142			13.9822
		13.6125			5.5794			32.5692			8.3019			3.6972
		13.8814			9.9825			3.5628			13.8478			19.1583
		3.5628			2.4872			89.2375			7.865			2.8569
		9.4447			5.7811			26.2839			36.5017			11.0917
		5.1089			6.4869			5.0753			3.8653			20.0658
		10.2178			3.4956			4.9408			54.1475			37.7453
		16.0661			20.6036			17.1417			48.2992			19.9314
		2.0839			8.4364			1.9831			8.7053			26.5192
		16.4694			14.1839			14.7217			22.8892			8.1339
		2.1175			10.0161			7.2264			31.6281			18.2844
		10.3522			5.6467			39.7956			15.5283			10.9908
		8.8061			5.445			8.5372			24.9731			9.9825
		2.8569			2.2519			19.7297			59.3572			12.5706
		6.0164			3.9661			6.9911			5.7139			14.7553
		7.3608			3.3275			4.3358			4.5375			11.7303
		3.4619			4.6047			2.4872			25.5781			15.4275
		1.7478			1.7478			15.4947			20.1667			40.4342
		9.9153			5.1089			3.2603			1.7814			35.8294
		2.8569			13.4108			100.867			49.3747			7.5961
		7.5289			15.4611			34.7539			15.5283			23.0908
		4.6383			9.1086			8.9069			10.8228			9.5456
		9.6464			6.5878			7.3272			21.6456			7.9658
		9.2094			4.6383			2.1511			6.3861			37.5772
		6.0836			3.7308			3.1258			38.0814			13.3772
		9.8144			11.4614			14.4192			7.4617			12.4697
		3.4283			11.2597			28.5358			2.3864			7.9322
		3.4283			2.7897			25.7797			11.7303			13.0411
		2.6889			5.1425			5.0753			28.5022			16.7047
		7.4617			4.7392			10.4194			21.2758			12.5706
		4.0669			9.2431			19.36			9.2767			27.6956
		7.0247			9.0078			11.7639			13.7133			7.7306
		3.6972			13.5789			2.9578			50.82			34.4514
		12.3353			22.3514			11.0581			22.2506			20.6036
		12.8058			4.1678			2.5208			4.2686			9.2767
		8.7389			5.1089			17.2761			39.5939			15.2594
		21.3094			7.7642			26.015			7.3944			47.9631
		3.8317			10.2514			38.6192			4.5711			12.6714
		2.8906			8.7053			9.4783			2.4536			24.3008
		5.6131			3.4619			48.1983			6.7558			4.6383
		17.8475			5.2097			6.4533			3.5292			1.9158
		3.8317			10.2514			42.35			7.9322			35.3589
		2.7897			2.8233			7.26			21.9481			16.2006
		8.2683			10.6883			1.815			28.5358			22.99
		14.7889			7.5961			24.8722			3.2939			16.0997
		12.6378			6.1844			1.8486			13.2092			7.8986
		3.2939			4.4031			77.8433			23.1917			32.9053
		9.1758			21.5447			4.7728			7.2936			2.4536
		5.9156			2.5544			3.6972			7.6297			6.7558
		9.3103			18.3853			87.4561			3.1931			10.5203
		8.3356			13.0075			9.6464			25.2083			5.6467
		9.9153			3.025			46.6858			38.6192			26.5192
		9.7808			3.5964			13.7133			36.5017			16.5367
		13.1756			7.6969			19.2256			33.88			39.7283
		2.8233			6.1172			23.6286			12.5369			22.6539
		16.6039			7.3272			5.1761			11.5958			9.6128
		7.0583			1.7142			10.8564			3.2267			24.4353
		7.7306			2.3192			4.4703			22.3178			13.1083
		2.4872			14.8897			20.2003			23.3597			1.6806
		2.8569			9.1086			23.5278			7.6297			12.1672
		3.6636			6.0164			23.3597			5.5794			40.1317
		6.5206			16.94			3.2603			37.8797			3.7644
		6.2517			9.1422			7.865			31.8297			2.0503
		8.7725			10.7219			4.2014			40.6694			1.8822
		10.8228			1.7478			27.225			7.7306			17.4106
		3.2939			6.0164			46.9211			13.915			5.5122
		12.2008			2.6553			16.5367			20.6036			3.0922
		4.1006			10.4531			7.2936			10.285			9.6128
		1.8822			1.815			35.9303			24.4017			24.1328
		2.8906			3.5964			32.0314			53.6769			7.4617
		3.4283			6.3861			55.4583			38.6192			36.7706
					1.7142			4.235			20.3683			7.7978
					8.47			4.9072			8.6717			7.5289
					9.1422			5.7811			23.6286			16.7719
					4.1678			1.9494			66.55			3.1594
					2.0167			16.8056			11.9319			13.3772
					5.7475			7.3608			9.2094			30.1156
					2.9242			30.7206			42.9886			36.0983
					2.6553			24.2336			7.2264			14.3856
					1.8822			29.5106			31.1575			5.1425
					3.4283			19.965			6.0164			22.8556
					5.2433			8.1003			2.6553			8.9742
					6.05			10.89			6.2181			11.3269
					2.0167			27.5275			49.1394			25.2083
					2.2183			25.1747			15.8644			23.2589
					12.1336			11.3269			11.9656			34.0481
					18.2508			2.9914			5.1425			4.9072
					10.0833						9.2767			8.3356
					5.5794						59.895			5.7475
					2.0839						5.4786			17.4442
					4.7056						16.5367			3.1594
					20.3347						2.9242			2.8233
					6.2517						4.4031			54.3828
					2.9578						2.6553			32.6028
					2.5544						40.1317			9.9153
					6.8231						15.8981			18.6542
					4.4367						17.0072			12.4361
					4.1342						47.6942			18.3517
					9.2767						4.9744			17.4778
					21.1078						25.3428			9.2431
					7.0919						5.2097			5.5122
					13.7806						41.8122			1.9831
					2.7897						8.3356			20.8725
					3.4619						9.8817			20.2003
					9.5456						13.8478			21.0742
					1.8486						2.6553			14.2511
					2.7897						19.1919			6.4533
					7.5625						28.8047			1.7478
					6.9575						29.2417			15.125
					5.4786						23.3597			12.4697
					4.7392						61.8108			16.1669
					10.8228						11.6631			1.9831
					12.6042						4.3022			12.4361
					4.4031						7.3944			22.0489
					8.5708						36.2328			17.4106
					13.7469						8.1003			2.8906
					12.4025						4.7728			11.5286
					4.6047						13.6797			23.6958
					3.5292						16.0325			2.3864
					6.1844						11.3942			3.0922
					4.0333						10.4194			10.0161
					6.2517						51.2569			3.63
					6.7558						12.2344			3.4619
					15.5283						18.5869			2.5544
					10.0161						40.9719			4.9744
					2.7225						60.1303			6.3861
					6.5878						3.63			11.1589
					6.7222						51.8956			2.6217
					6.1172						16.5031			36.905
					11.1253						19.6289			4.2014
					1.6806						3.4956			29.0736
					5.1089						12.8394			8.8733
					9.075						15.5956			22.1833
					14.6544						5.2097			19.9986
					10.7892						3.1258			4.4367
					5.445						7.0919			39.6611
					10.1842						5.6803			5.2433
					4.1006						25.7797			16.4022
					8.6717						2.5208			3.5628
					14.4864						27.7292			17.9819
					7.9322						22.6203			13.1419
					2.7561						6.4869			12.8394
					3.4956						25.2083			78.3475
					12.9739						1.7142			5.3442
					15.4275						26.3175			7.9658
					3.1931						19.1919			6.6214
					9.3103						27.8972			6.1508
					7.5625						11.2933			12.3017
					5.5458						2.5544			14.3856
					9.4783						18.5197			2.9242
					8.4028						31.9642			7.0919
					2.1511						4.1006			10.2514
					7.6969						20.9061			14.6881
					14.0158						10.0497			10.2514
					18.9903						28.0317			14.0158
					2.8906						6.3189			28.9392
					12.9403						15.73			37.1403
					2.9242						7.0583			48.7025
					5.1425						72.6			14.9233
					5.6467						80.5658			4.2014
					8.9069						58.1136			16.9736
					8.9406						16.4358			20.3011
					6.3861						14.7217			46.9547
					10.1842						15.4947			14.0831
					14.4192						26.8553			35.695
					2.1847						14.6208			20.1667
					8.8061						14.2175			28.0653
					1.815						25.4436			16.2678
					3.025						17.0408			2.2183
					10.7556						8.2683			15.2931
					6.6886						23.8975			28.8383
					20.7381						19.1247			5.1425
					5.7139						8.2347			12.1336
					8.8733						43.9633			4.7392
					5.1761						9.6128			4.2686
					4.84						6.7894			14.52
					10.0161						13.2428			11.7975
					11.3269						50.7528			6.1172
					3.0922						2.4872			12.6042
					16.6375						6.5878			8.9069
					5.1761						3.1258			3.3611
					2.7561						2.7561			13.0747
					10.285						6.3525			18.6878
					9.1758						13.6797			1.6806
					4.8736						15.0242			8.0331
					3.5292						17.8475			10.3858
					4.5711						4.9744			26.8889
					10.4531						8.0331			39.7619
					8.6044						13.2764			14.52
					19.1919						15.9989			19.1247
					9.68						5.3778			7.1928
					6.4869						4.8064			3.025
					4.7728						2.1847			1.7478
					7.9994						2.3528			10.285
					18.3853									3.6636
					11.2597									7.2264
					4.4367									13.2764
					8.2683									11.8983
					2.9578									2.7225
					8.4028									5.7475
					8.8061									7.5961
					6.4197									7.1592
					4.3358									3.4619
					2.2856									3.3275
														2.3864
