# Supplementary material for: Loci-specific phase separation of FET fusion oncoproteins promotes gene transcription
Source: Nat Commun. 2021 Mar 5;12:1491. doi: 10.1038/s41467-021-21690-7 (PMC7935978; doi:10.1038/s41467-021-21690-7)
Supplement: Supplementary file 12 — Source Data [file 41467_2021_21690_MOESM12_ESM.zip › Source_Data/Fig_1/FRAPdata_Fig1l_EWSFLI1_DNA_1GGAA.xlsx]

## Sheet: GEF-11x-3
														ctrl	ctrl=1							t0=1							ave	sd	t
GEF-11x-3.nd2	0.095	1	-1	-1	3691	3371	4011	4010	3880	3867	3582	2717	3050	3531	1.13594	1.13566	1.09884	1.09516	1.01444	0.76947	0.863778	1	1	1	1	1	1	1	1	0	-30	0.095
GEF-11x-3.nd2	12.047	2	-1	-1	3449	3156	465	494	529	440	563	357	502	3302.5	0.140802	0.149584	0.160182	0.133232	0.170477	0.1081	0.152006	0.123952	0.131716	0.145774	0.121656	0.16805	0.140486	0.175978	0.143945	0.0210892	0	12.047
GEF-11x-3.nd2	41.987	3	-1	-1	3535	3196	1185	1150	1129	1015	1111	827	918	3365.5	0.352102	0.341703	0.335463	0.30159	0.330114	0.245729	0.272768	0.309966	0.300886	0.305288	0.275385	0.325414	0.319348	0.315785	0.307439	0.0164114	30	41.987
GEF-11x-3.nd2	71.988	4	-1	-1	3504	3271	1419	1308	1402	1221	1328	935	1222	3387.5	0.418893	0.386125	0.413875	0.360443	0.39203	0.276015	0.360738	0.368764	0.340002	0.376647	0.329124	0.386448	0.358707	0.417628	0.368189	0.0296084	60	71.988
GEF-11x-3.nd2	101.994	5	-1	-1	3533	3382	1644	1437	1526	1364	1477	1072	1212	3457.5	0.475488	0.415618	0.441359	0.394505	0.427187	0.310051	0.350542	0.418586	0.365972	0.40166	0.360227	0.421105	0.40294	0.405825	0.396616	0.024138	90	101.994
GEF-11x-3.nd2	131.987	6	-1	-1	3632	3516	1715	1580	1596	1405	1572	1138	1303	3574	0.479855	0.442082	0.446558	0.393117	0.439843	0.318411	0.364578	0.42243	0.389274	0.406391	0.358959	0.433581	0.413805	0.422073	0.406645	0.0252973	120	131.987
GEF-11x-3.nd2	161.987	7	-1	-1	3571	3504	1803	1661	1766	1478	1730	1209	1339	3537.5	0.509682	0.469541	0.499223	0.417809	0.489046	0.341767	0.378516	0.448688	0.413453	0.454318	0.381506	0.482083	0.444158	0.43821	0.437488	0.0320262	150	161.987
GEF-11x-3.nd2	191.993	8	-1	-1	3671	3541	1932	1825	1748	1660	1756	1386	1476	3606	0.535774	0.506101	0.484748	0.460344	0.486966	0.384359	0.409318	0.471657	0.445646	0.441145	0.420345	0.480033	0.499512	0.473869	0.461744	0.0270908	180	191.993
GEF-11x-3.nd2	221.994	9	-1	-1	3785	3575	1963	1773	1882	1612	1933	1316	1514	3680	0.533424	0.481793	0.511413	0.438043	0.525272	0.357609	0.411413	0.469589	0.424243	0.465412	0.399982	0.517793	0.464747	0.476295	0.459723	0.0379243	210	221.994
GEF-11x-3.nd2	251.998	10	-1	-1	3640	3806	2005	1861	2039	1627	1917	1334	1450	3723	0.538544	0.499866	0.547677	0.437013	0.514907	0.358313	0.389471	0.474096	0.440156	0.498414	0.399041	0.507576	0.465662	0.450892	0.462263	0.0368029	240	251.998
GEF-11x-3.nd2	281.997	11	-1	-1	3677	3697	2053	1928	2051	1762	2056	1414	1595	3687	0.556821	0.522918	0.556279	0.477895	0.557635	0.38351	0.432601	0.490186	0.460455	0.506242	0.436371	0.549695	0.498407	0.500824	0.49174	0.0359235	270	281.997
GEF-11x-3.nd2	311.987	12	-1	-1	3752	3698	2243	1958	2086	1825	2200	1460	1589	3725	0.602148	0.525638	0.56	0.489933	0.590604	0.391946	0.426577	0.530088	0.462849	0.509629	0.447363	0.582195	0.509372	0.493851	0.50505	0.0444447	300	311.987
GEF-11x-3.nd2	341.987	13	-1	-1	3801	3802	2218	1989	2034	1906	2172	1475	1636	3801.5	0.583454	0.523215	0.535052	0.501381	0.571353	0.388005	0.430356	0.513631	0.460716	0.486925	0.457817	0.563219	0.504249	0.498226	0.497826	0.0357402	330	341.987
GEF-11x-3.nd2	371.988	14	-1	-1	3921	3998	2308	1954	2175	1942	2285	1835	1712	3959.5	0.582902	0.493497	0.549312	0.490466	0.577093	0.463442	0.432378	0.513145	0.434548	0.499902	0.44785	0.568876	0.602287	0.500566	0.509596	0.0601925	360	371.988
GEF-11x-3.nd2	401.994	15	-1	-1	3796	3978	2197	2107	2155	2267	2230	1553	1740	3887	0.565217	0.542063	0.554412	0.583226	0.573707	0.399537	0.447646	0.497577	0.477313	0.504544	0.53255	0.565539	0.519236	0.518242	0.516429	0.0280165	390	401.994
GEF-11x-3.nd2	431.993	16	-1	-1	3887	4029	2301	2105	2146	2100	2416	1575	1669	3958	0.581354	0.531834	0.542193	0.530571	0.610409	0.397928	0.421678	0.511783	0.468306	0.493424	0.48447	0.601718	0.517146	0.488178	0.509289	0.0439775	420	431.993
GEF-11x-3.nd2	461.987	17	-1	-1	3886	3833	2389	2238	2278	2159	2364	1572	1754	3859.5	0.618992	0.579868	0.590232	0.559399	0.612515	0.407307	0.454463	0.544917	0.510602	0.537141	0.510793	0.603794	0.529334	0.526134	0.537531	0.0318397	450	461.987
GEF-11x-3.nd2	491.987	18	-1	-1	3963	3913	2406	2142	2428	2194	2433	1593	1782	3938	0.61097	0.543931	0.616557	0.557136	0.617826	0.40452	0.452514	0.537855	0.478958	0.561098	0.508727	0.60903	0.525712	0.523878	0.535037	0.0412526	480	491.987
GEF-11x-3.nd2	521.986	19	-1	-1	3834	4027	2441	2253	2790	2404	2449	1680	1820	3930.5	0.621041	0.57321	0.709833	0.611627	0.623076	0.427427	0.463045	0.54672	0.504739	0.645985	0.558483	0.614205	0.555481	0.53607	0.565955	0.0481471	510	521.986
GEF-11x-3.nd2	551.994	20	-1	-1	3824	3960	2361	2312	2452	2404	2405	1620	1879	3892	0.606629	0.594039	0.63001	0.617677	0.617934	0.416238	0.482785	0.534033	0.52308	0.573342	0.564008	0.609136	0.540941	0.558923	0.557638	0.028784	540	551.994
GEF-11x-3.nd2	581.993	21	-1	-1	3861	3937	2577	2326	2738	2779	2436	1589	1891	3899	0.660939	0.596563	0.702231	0.712747	0.624776	0.40754	0.484996	0.581844	0.525303	0.639067	0.650817	0.61588	0.529638	0.561482	0.58629	0.0506439	570	581.993
GEF-11x-3.nd2	611.989	22	-1	-1	3947	3919	2513	2280	2644	2656	2406	1760	1959	3933	0.638952	0.57971	0.67226	0.675311	0.611747	0.447496	0.498093	0.562488	0.510463	0.611792	0.616634	0.603037	0.581563	0.576645	0.580375	0.036602	600	611.989
GEF-11x-3.nd2	641.987	23	-1	-1	3863	3987	2526	2380	2558	2427	2428	1651	1847	3925	0.643567	0.606369	0.65172	0.618344	0.618599	0.420637	0.470573	0.566551	0.533938	0.593099	0.564617	0.609791	0.546658	0.544785	0.565634	0.0274028	630	641.987
GEF-11x-3.nd2	671.988	24	-1	-1	3882	3985	2554	2341	2871	2379	2463	1693	2009	3933.5	0.649295	0.595144	0.729884	0.604805	0.62616	0.430405	0.510741	0.571593	0.524053	0.664232	0.552254	0.617245	0.559353	0.591287	0.58286	0.0464565	660	671.988
GEF-11x-3.nd2	701.988	25	-1	-1	3828	3899	2543	2349	2770	2553	2567	1682	1964	3863.5	0.658211	0.607998	0.716966	0.6608	0.664423	0.435357	0.508347	0.579443	0.535372	0.652476	0.603384	0.654963	0.565787	0.588516	0.597134	0.0440275	690	701.988
GEF-11x-3.nd2	731.987	26	-1	-1	3767	3954	2567	2328	2779	2447	2501	1639	1885	3860.5	0.66494	0.603031	0.719855	0.633856	0.647844	0.424556	0.488279	0.585366	0.530998	0.655105	0.578781	0.63862	0.551751	0.565283	0.586558	0.0451333	720	731.987
GEF-11x-3.nd2	761.995	27	-1	-1	3816	3925	2536	2343	2649	2409	2508	1661	2013	3870.5	0.655213	0.605348	0.684408	0.6224	0.647978	0.429144	0.520088	0.576803	0.533038	0.622846	0.56832	0.638752	0.557713	0.602108	0.585654	0.0374196	750	761.995
GEF-11x-3.nd2	791.995	28	-1	-1	3842	4095	2610	2314	2678	2432	2493	1711	1975	3968.5	0.657679	0.583092	0.674814	0.612826	0.628197	0.431145	0.497669	0.578974	0.513441	0.614116	0.559578	0.619253	0.560314	0.576154	0.574547	0.035933	780	791.995
GEF-11x-3.nd2	821.988	29	-1	-1	3768	4050	2676	2443	2722	2694	2729	1697	1968	3909	0.684574	0.624968	0.696342	0.689179	0.698133	0.434126	0.503454	0.60265	0.550315	0.633707	0.629297	0.688193	0.564189	0.582851	0.607314	0.0473464	810	821.988
GEF-11x-3.nd2	851.994	30	-1	-1	3808	3929	2624	2389	2730	2746	2660	1688	2039	3868.5	0.678299	0.617552	0.7057	0.709836	0.687605	0.436345	0.527078	0.597126	0.543785	0.642223	0.648159	0.677815	0.567072	0.6102	0.61234	0.0473429	840	851.994
GEF-11x-3.nd2	881.987	31	-1	-1	3931	3960	2608	2463	2757	2586	2574	1699	1971	3945.5	0.661006	0.624255	0.698771	0.65543	0.652389	0.430617	0.499556	0.581903	0.549687	0.635917	0.598481	0.6431	0.559628	0.578339	0.592436	0.0358411	870	881.987
GEF-11x-3.nd2	911.987	32	-1	-1	3966	4072	2783	2426	2926	2920	2623	1766	1972	4019	0.692461	0.603633	0.728042	0.726549	0.65265	0.439413	0.490669	0.609593	0.531528	0.662556	0.66342	0.643358	0.571059	0.56805	0.60708	0.0518058	900	911.987
GEF-11x-3.nd2	941.997	33	-1	-1	3869	3949	2659	2431	2820	3038	2688	1837	1997	3909	0.680225	0.621898	0.721412	0.777181	0.687644	0.469941	0.510872	0.598822	0.547612	0.656522	0.709652	0.677853	0.610733	0.591439	0.627519	0.0561439	930	941.997
GEF-11x-3.nd2	971.994	34	-1	-1	3815	4003	2735	2477	2760	2750	2694	1804	2067	3909	0.699667	0.633666	0.706063	0.703505	0.689179	0.461499	0.52878	0.615938	0.557974	0.642554	0.642378	0.679366	0.599762	0.612171	0.621449	0.0384139	960	971.994
GEF-11x-3.nd2	1001.99	35	-1	-1	3790	4039	2715	2536	2962	2555	2699	1842	2072	3914.5	0.693575	0.647848	0.756674	0.652701	0.689488	0.470558	0.529314	0.610574	0.570461	0.688612	0.595989	0.679671	0.611535	0.61279	0.624233	0.0435621	990	1001.99
GEF-11x-3.nd2	1031.99	36	-1	-1	3787	4035	2842	2547	3013	2631	2818	1729	2125	3911	0.726668	0.65124	0.770391	0.672718	0.720532	0.442086	0.543339	0.639707	0.573449	0.701096	0.614266	0.710273	0.574533	0.629027	0.634622	0.0547208	1020	1031.99
GEF-11x-3.nd2	1061.99	37	-1	-1	3859	4095	2743	2516	3087	2817	2849	1758	2183	3977	0.689716	0.632638	0.776213	0.708323	0.716369	0.442042	0.548906	0.607177	0.557068	0.706394	0.646777	0.70617	0.574475	0.635471	0.633362	0.0588686	1050	1061.99
GEF-11x-3.nd2	1091.99	38	-1	-1	3808	4095	2798	2602	2903	2834	2714	1804	2027	3951.5	0.708086	0.658484	0.734658	0.717196	0.686828	0.456535	0.51297	0.623348	0.579827	0.668576	0.65488	0.677049	0.593311	0.593868	0.627266	0.0397524	1080	1091.99
GEF-11x-3.nd2	1121.99	39	-1	-1	3777	3987	2933	2602	2893	2758	2698	1846	2115	3882	0.755538	0.670273	0.745234	0.710459	0.695003	0.475528	0.544822	0.665122	0.590208	0.678202	0.648727	0.685107	0.617994	0.630743	0.645158	0.0343131	1110	1121.99
GEF-11x-3.nd2	1151.99	40	-1	-1	3813	4023	2732	2519	2769	2805	2769	1786	2083	3918	0.697295	0.64293	0.706738	0.715926	0.706738	0.455845	0.531649	0.613849	0.566131	0.643168	0.65372	0.696676	0.592414	0.615492	0.625921	0.042873	1140	1151.99
GEF-11x-3.nd2	1181.99	41	-1	-1	3817	4086	2943	2533	2924	2549	2775	1823	2093	3951.5	0.74478	0.641022	0.739972	0.645071	0.702265	0.461344	0.529672	0.655652	0.564451	0.673413	0.589022	0.692266	0.59956	0.613204	0.626796	0.0474911	1170	1181.99
GEF-11x-3.nd2	1211.99	42	-1	-1	4095	3980	2857	2554	3037	2773	2811	1807	2037	4037.5	0.707616	0.63257	0.752198	0.686811	0.696223	0.447554	0.50452	0.622935	0.557008	0.684539	0.627135	0.68631	0.581639	0.584085	0.620522	0.0505788	1200	1211.99
GEF-11x-3.nd2	1241.99	43	-1	-1	4015	3984	2923	2599	3156	2881	2783	1880	2137	3999.5	0.730841	0.649831	0.789099	0.72034	0.695837	0.470059	0.534317	0.643381	0.572208	0.71812	0.65775	0.68593	0.610886	0.618581	0.643837	0.0488841	1230	1241.99
