# Supplementary material for: Loci-specific phase separation of FET fusion oncoproteins promotes gene transcription
Source: Nat Commun. 2021 Mar 5;12:1491. doi: 10.1038/s41467-021-21690-7 (PMC7935978; doi:10.1038/s41467-021-21690-7)
Supplement: Supplementary file 12 — Source Data [file 41467_2021_21690_MOESM12_ESM.zip › Source_Data/Fig_1/FRAPdata_Fig_1f_l.xlsx]

## Sheet: Sheet1
			FUS-Gal4: DNA containing 11X Gal4 DBD binding sites (N. =12)						FUS-Gal4: No DNA (N = 9)				EWS-FLI1: no NA (N = 9)					EWS-FLI1: DNA containing 1X GGAA (N = 7)						EWS-FLI1: DNA containing 25X GGAA (N = 6)
		Time (s)	Mean (a.u.)	s.d. (a.u.)				Time (s)	Mean (a.u.)	s.d. (a.u.)		Time (s)	Mean (a.u.)	s.d. (a.u.)			Time (s)	Mean (a.u.)	s.d. (a.u.)				Time (s)	Mean (a.u.)	s.d. (a.u.)
		0.086	1	0				-20	1	0		-30	1	0			-30	1	0				-30	1	0
		5.645	0.277217	0.0854792				0	0.2706	0.0354		0	0.206858	0.0744147			0	0.143945	0.0210892				0	0.121651	0.0941644
		35.574	0.315458	0.0738037				20	0.3281	0.0258		30	0.352458	0.069085			30	0.307439	0.0164114				30	0.341202	0.151604
		65.574	0.35306	0.0642114				40	0.3511	0.0248		60	0.392169	0.0846726			60	0.368189	0.0296084				60	0.343268	0.10551
		95.581	0.359469	0.0743717				60	0.3654	0.0262		90	0.404023	0.0651753			90	0.396616	0.024138				90	0.358705	0.117731
		125.575	0.355429	0.0720354				80	0.3843	0.0249		120	0.428126	0.0677291			120	0.406645	0.0252973				120	0.329244	0.0887777
		155.585	0.375415	0.0793261				100	0.396	0.026		150	0.430869	0.0906881			150	0.437488	0.0320262				150	0.394333	0.138523
		185.574	0.390183	0.108525				120	0.4012	0.0283		180	0.458791	0.075672			180	0.461744	0.0270908				180	0.378213	0.0909242
		215.574	0.420309	0.0706073				140	0.4239	0.0286		210	0.457025	0.0726683			210	0.459723	0.0379243				210	0.382554	0.0920234
		245.575	0.436005	0.10294				160	0.4357	0.0299		240	0.464345	0.0812921			240	0.462263	0.0368029				240	0.410429	0.09601
		275.575	0.447512	0.0906484				180	0.4382	0.0277		270	0.441774	0.0722116			270	0.49174	0.0359235				270	0.404399	0.0835001
		305.576	0.488345	0.102181				200	0.455	0.0321		300	0.477425	0.0812628			300	0.50505	0.0444447				300	0.439324	0.133141
		335.574	0.497921	0.106022				220	0.4541	0.0309		330	0.4895	0.0835537			330	0.497826	0.0357402				330	0.409902	0.0932725
		365.575	0.484467	0.085871				240	0.4555	0.0267		360	0.494873	0.0867932			360	0.509596	0.0601925				360	0.40711	0.0728484
		395.573	0.522122	0.111726				260	0.463	0.0292		390	0.488584	0.0850996			390	0.516429	0.0280165				390	0.405842	0.0818717
		425.574	0.525958	0.112216				280	0.4714	0.0338		420	0.502296	0.0932785			420	0.509289	0.0439775				420	0.383797	0.0685682
		455.574	0.547599	0.0939266				300	0.4751	0.0272		450	0.510058	0.0871264			450	0.537531	0.0318397				450	0.389579	0.0772522
		485.585	0.531764	0.0923631				320	0.4783	0.0304		480	0.529304	0.087377			480	0.535037	0.0412526				480	0.404748	0.0833778
		515.575	0.567047	0.084705				340	0.4907	0.0332		510	0.525427	0.0860214			510	0.565955	0.0481471				510	0.400112	0.112987
		545.574	0.588354	0.0621177				360	0.4915	0.0281		540	0.525234	0.0805164			540	0.557638	0.028784				540	0.376365	0.0709292
		575.574	0.544371	0.0775073				380	0.4992	0.0278		570	0.531246	0.0973899			570	0.58629	0.0506439				570	0.353052	0.0807216
		605.574	0.571206	0.096666				400	0.4988	0.0272		600	0.564977	0.0857069			600	0.580375	0.036602				600	0.396869	0.0889208
		635.585	0.566612	0.0714739				420	0.5078	0.0285		630	0.550253	0.0834699			630	0.565634	0.0274028				630	0.379375	0.07577
		665.575	0.587038	0.0710252				440	0.5179	0.0359		660	0.534397	0.0972512			660	0.58286	0.0464565				660	0.407588	0.0899484
		695.574	0.606448	0.0531267				460	0.5192	0.0315		690	0.516651	0.0783124			690	0.597134	0.0440275				690	0.4065	0.0840852
		725.574	0.612934	0.0578457				480	0.5208	0.0313		720	0.559568	0.0852422			720	0.586558	0.0451333				720	0.413492	0.0960241
		755.575	0.69092	0.200023				500	0.5341	0.0322		750	0.568855	0.0688861			750	0.585654	0.0374196				750	0.432475	0.0873709
		785.585	0.5962	0.0602246				520	0.5229	0.0315		780	0.538919	0.0941281			780	0.574547	0.035933				780	0.415821	0.103163
		815.582	0.608805	0.0806983				540	0.54	0.0344		810	0.553327	0.0771905			810	0.607314	0.0473464				810	0.411067	0.0982748
		845.574	0.632819	0.0763773				560	0.539	0.0304		840	0.538389	0.0967702			840	0.61234	0.0473429				840	0.430088	0.091784
		875.575	0.622294	0.0671345				580	0.5489	0.0289		870	0.57177	0.0860767			870	0.592436	0.0358411				870	0.421773	0.10444
		905.575	0.644406	0.0767613				600	0.5406	0.0296		900	0.559933	0.0774595			900	0.60708	0.0518058				900	0.411375	0.101917
		935.584	0.6451	0.07978				620	0.556	0.0301		930	0.553137	0.0975996			930	0.627519	0.0561439				930	0.425902	0.0938865
		965.582	0.693146	0.0746039				640	0.5621	0.0277		960	0.577097	0.105937			960	0.621449	0.0384139				960	0.428887	0.111119
		995.575	0.692868	0.0935426				660	0.5511	0.0309		990	0.557313	0.0946604			990	0.624233	0.0435621				990	0.420241	0.110488
		1025.58	0.71176	0.27261				680	0.5648	0.0295		1020	0.566769	0.0894723			1020	0.634622	0.0547208				1020	0.402423	0.103812
		1055.58	0.677604	0.0985998				700	0.5629	0.0327		1050	0.570493	0.0833378			1050	0.633362	0.0588686				1050	0.419008	0.135951
		1085.58	0.708039	0.0805804				720	0.5642	0.0284		1080	0.574617	0.094283			1080	0.627266	0.0397524				1080	0.415077	0.0953888
		1115.57	0.643137	0.0862552				740	0.575	0.0309		1110	0.583516	0.0840888			1110	0.645158	0.0343131				1110	0.427295	0.105806
		1145.58	0.734549	0.108966				760	0.5793	0.0309		1140	0.572336	0.103596			1140	0.625921	0.042873				1140	0.425671	0.120631
		1175.58	0.658772	0.0936816				780	0.5781	0.0366		1170	0.587171	0.0801431			1170	0.626796	0.0474911				1170	0.425752	0.091192
		1205.58	0.745854	0.0635044				800	0.5839	0.0274		1200	0.591265	0.0984795			1200	0.620522	0.0505788				1200	0.425427	0.0976765
		1235.57	0.703262	0.0689965				820	0.579	0.0315		1230	0.570134	0.0863236			1230	0.643837	0.0488841				1230	0.406986	0.0895745
		1265.59	0.68729	0.0804937				840	0.5918	0.0278
		1295.57	0.718	0.0714741				860	0.5949	0.0361
		1325.57	0.715098	0.0997874				880	0.5937	0.0282
		1355.58	0.728596	0.0964337				900	0.5975	0.0269
		1385.58	0.746722	0.084332				920	0.6027	0.0325
								940	0.5964	0.0299
								960	0.6087	0.0311
								980	0.6056	0.0268
								1000	0.6067	0.0259
								1020	0.6099	0.0271
								1040	0.5961	0.0317
								1060	0.6075	0.0322
								1080	0.6122	0.0306
								1100	0.6219	0.0333
								1120	0.6297	0.0352
								1140	0.6242	0.0363
								1160	0.638	0.0366
								1180	0.6372	0.0293
								1200	0.6251	0.0306
								1220	0.6364	0.0308
								1240	0.6402	0.0302
								1260	0.645	0.0374
								1280	0.6493	0.0299
								1300	0.6631	0.0336
								1320	0.6531	0.0337
								1340	0.6537	0.0371
								1360	0.6544	0.0353
								1380	0.6578	0.0293
								1400	0.6585	0.0337
								1420	0.657	0.0312
								1440	0.6648	0.0344
								1460	0.6673	0.0342
								1480	0.6629	0.0372
								1500	0.6603	0.0408
								1520	0.6734	0.0348
								1540	0.6702	0.0321
								1560	0.6614	0.0344
								1580	0.6766	0.0349
								1600	0.6696	0.0306
								1620	0.6778	0.0372
								1640	0.6769	0.0325
								1660	0.6829	0.0352
								1680	0.685	0.0387
								1700	0.6963	0.0328
								1720	0.689	0.0354
								1740	0.6912	0.0387
								1760	0.7022	0.0374
								1780	0.6991	0.0374
								1800	0.6917	0.0361
								1820	0.6943	0.0374
								1840	0.7079	0.0366
