# Supplementary material for: Loci-specific phase separation of FET fusion oncoproteins promotes gene transcription
Source: Nat Commun. 2021 Mar 5;12:1491. doi: 10.1038/s41467-021-21690-7 (PMC7935978; doi:10.1038/s41467-021-21690-7)
Supplement: Supplementary file 12 — Source Data [file 41467_2021_21690_MOESM12_ESM.zip › Source_Data/Fig_1/FRAPdata_Fig1f_FUSGal4_noDNA.xlsx]

## Sheet: GFG8+DNA
Name	Time [s]	ND.T	ND.Z	ND.M	#1 (FITC)	#2 (FITC)	#3 (FITC)	#4 (FITC)	#5 (FITC)	#6 (FITC)	#7 (FITC)	#8 (FITC)	#9 (FITC)	#10 (FITC)
GFG8+DNA-1h.nd2	0.098	1	-1	-1	2348	2744	2873	3062	2923	2945	2732	2776	3128	3100
GFG8+DNA-1h.nd2	23.445	2	-1	-1	758	796	754	713	666	691	808	867	830	3111
GFG8+DNA-1h.nd2	43.393	3	-1	-1	842	906	891	957	887	879	982	1013	1071	3129
GFG8+DNA-1h.nd2	63.391	4	-1	-1	870	986	981	1020	971	960	1039	1105	1169	3154
GFG8+DNA-1h.nd2	83.397	5	-1	-1	941	1015	1029	1076	1032	1012	1126	1137	1229	3197
GFG8+DNA-1h.nd2	103.394	6	-1	-1	955	1067	1071	1131	1065	1058	1148	1186	1265	3149
GFG8+DNA-1h.nd2	123.394	7	-1	-1	1034	1108	1101	1186	1143	1111	1209	1226	1311	3206
GFG8+DNA-1h.nd2	143.41	8	-1	-1	1058	1160	1135	1216	1171	1139	1254	1284	1374	3274
GFG8+DNA-1h.nd2	163.392	9	-1	-1	1078	1191	1179	1266	1197	1186	1300	1322	1413	3196
GFG8+DNA-1h.nd2	183.407	10	-1	-1	1116	1234	1232	1296	1225	1219	1341	1369	1424	3201
GFG8+DNA-1h.nd2	203.391	11	-1	-1	1183	1257	1265	1329	1287	1286	1347	1398	1484	3289
GFG8+DNA-1h.nd2	223.389	12	-1	-1	1208	1267	1275	1366	1336	1299	1384	1464	1541	3248
GFG8+DNA-1h.nd2	243.403	13	-1	-1	1217	1292	1313	1389	1317	1316	1389	1483	1531	3284
GFG8+DNA-1h.nd2	263.402	14	-1	-1	1195	1316	1329	1404	1364	1324	1417	1460	1568	3306
GFG8+DNA-1h.nd2	283.402	15	-1	-1	1236	1326	1358	1437	1382	1344	1437	1507	1601	3319
GFG8+DNA-1h.nd2	303.404	16	-1	-1	1302	1353	1358	1452	1391	1398	1447	1566	1574	3319
GFG8+DNA-1h.nd2	323.384	17	-1	-1	1307	1369	1426	1511	1429	1427	1461	1558	1622	3359
GFG8+DNA-1h.nd2	343.397	18	-1	-1	1315	1385	1437	1489	1453	1420	1520	1570	1637	3367
GFG8+DNA-1h.nd2	363.395	19	-1	-1	1375	1428	1462	1533	1460	1439	1495	1619	1666	3346
GFG8+DNA-1h.nd2	383.395	20	-1	-1	1339	1419	1462	1548	1505	1453	1536	1593	1661	3348
GFG8+DNA-1h.nd2	403.393	21	-1	-1	1378	1464	1521	1552	1534	1475	1533	1609	1696	3357
GFG8+DNA-1h.nd2	423.452	22	-1	-1	1375	1454	1494	1608	1530	1514	1550	1645	1711	3387
GFG8+DNA-1h.nd2	443.394	23	-1	-1	1408	1474	1488	1602	1543	1546	1548	1646	1714	3350
GFG8+DNA-1h.nd2	463.428	24	-1	-1	1474	1475	1501	1621	1570	1550	1570	1696	1724	3337
GFG8+DNA-1h.nd2	483.392	25	-1	-1	1441	1501	1564	1620	1583	1560	1602	1711	1736	3359
GFG8+DNA-1h.nd2	503.391	26	-1	-1	1446	1510	1542	1632	1570	1565	1618	1690	1765	3353
GFG8+DNA-1h.nd2	523.387	27	-1	-1	1469	1546	1542	1702	1578	1556	1599	1710	1774	3301
GFG8+DNA-1h.nd2	543.387	28	-1	-1	1459	1524	1590	1676	1574	1556	1616	1723	1788	3378
GFG8+DNA-1h.nd2	563.385	29	-1	-1	1504	1543	1557	1707	1601	1590	1635	1734	1808	3311
GFG8+DNA-1h.nd2	583.384	30	-1	-1	1475	1568	1572	1703	1654	1604	1628	1754	1783	3330
GFG8+DNA-1h.nd2	603.398	31	-1	-1	1480	1589	1586	1713	1646	1626	1675	1726	1808	3294
GFG8+DNA-1h.nd2	623.428	32	-1	-1	1457	1593	1591	1698	1669	1615	1707	1745	1831	3356
GFG8+DNA-1h.nd2	643.396	33	-1	-1	1491	1602	1611	1715	1627	1613	1664	1732	1845	3263
GFG8+DNA-1h.nd2	663.437	34	-1	-1	1516	1589	1648	1787	1689	1638	1681	1750	1880	3286
GFG8+DNA-1h.nd2	683.393	35	-1	-1	1521	1607	1613	1751	1653	1671	1699	1776	1867	3349
GFG8+DNA-1h.nd2	703.391	36	-1	-1	1526	1596	1646	1786	1697	1672	1723	1779	1873	3297
GFG8+DNA-1h.nd2	723.429	37	-1	-1	1574	1622	1658	1791	1691	1670	1717	1789	1886	3332
GFG8+DNA-1h.nd2	743.392	38	-1	-1	1561	1665	1687	1799	1740	1735	1757	1823	1916	3384
GFG8+DNA-1h.nd2	763.428	39	-1	-1	1597	1665	1675	1885	1730	1723	1764	1810	1930	3341
GFG8+DNA-1h.nd2	783.388	40	-1	-1	1593	1693	1714	1840	1762	1714	1773	1847	1966	3342
GFG8+DNA-1h.nd2	803.388	41	-1	-1	1672	1678	1734	1877	1764	1767	1795	1890	1955	3400
GFG8+DNA-1h.nd2	823.385	42	-1	-1	1600	1735	1729	1909	1801	1755	1801	1860	1984	3371
GFG8+DNA-1h.nd2	843.385	43	-1	-1	1640	1746	1745	1902	1797	1781	1818	1913	2006	3438
GFG8+DNA-1h.nd2	863.385	44	-1	-1	1643	1733	1769	1909	1855	1819	1820	1901	2030	3389
GFG8+DNA-1h.nd2	883.382	45	-1	-1	1696	1775	1778	1894	1813	1798	1833	1938	2018	3388
GFG8+DNA-1h.nd2	903.396	46	-1	-1	1664	1764	1841	1943	1832	1818	1864	1912	2038	3419
GFG8+DNA-1h.nd2	923.428	47	-1	-1	1655	1755	1810	1948	1865	1861	1887	1913	2026	3406
GFG8+DNA-1h.nd2	943.436	48	-1	-1	1698	1757	1796	1943	1924	1836	1885	1940	2024	3395
GFG8+DNA-1h.nd2	963.444	49	-1	-1	1680	1812	1836	1966	1877	1823	1898	1957	2074	3454
GFG8+DNA-1h.nd2	983.391	50	-1	-1	1717	1797	1833	1964	1903	1883	1923	1949	2067	3408
GFG8+DNA-1h.nd2	1003.43	51	-1	-1	1719	1794	1873	2013	1914	1905	1863	1974	2109	3449
GFG8+DNA-1h.nd2	1023.39	52	-1	-1	1675	1788	1872	1991	1884	1884	1882	1973	2100	3419
GFG8+DNA-1h.nd2	1043.39	53	-1	-1	1704	1831	1845	1984	1927	1905	1906	1969	2101	3427
GFG8+DNA-1h.nd2	1063.39	54	-1	-1	1761	1826	1854	2008	1917	1902	1892	1994	2088	3523
GFG8+DNA-1h.nd2	1083.39	55	-1	-1	1753	1817	1892	2023	1917	1916	1926	2032	2089	3481
GFG8+DNA-1h.nd2	1103.39	56	-1	-1	1734	1840	1852	2048	1925	1906	1895	2027	2092	3444
GFG8+DNA-1h.nd2	1123.38	57	-1	-1	1767	1802	1849	2036	1947	1906	1925	1984	2086	3388
GFG8+DNA-1h.nd2	1143.39	58	-1	-1	1765	1825	1887	2006	1945	1890	1933	2025	2079	3357
GFG8+DNA-1h.nd2	1163.4	59	-1	-1	1783	1848	1914	2013	1921	1901	1958	2036	2091	3409
GFG8+DNA-1h.nd2	1183.4	60	-1	-1	1770	1841	1900	2044	1955	1913	2002	2052	2092	3354
GFG8+DNA-1h.nd2	1203.44	61	-1	-1	1744	1845	1916	2029	1941	1939	1944	2016	2107	3340
GFG8+DNA-1h.nd2	1223.39	62	-1	-1	1768	1846	1930	2042	1959	1943	1948	2035	2101	3423
GFG8+DNA-1h.nd2	1243.39	63	-1	-1	1768	1846	1887	2086	1946	1962	1950	2035	2157	3373
GFG8+DNA-1h.nd2	1263.39	64	-1	-1	1772	1862	1890	2066	1971	1979	1952	2028	2116	3354
GFG8+DNA-1h.nd2	1283.39	65	-1	-1	1820	1871	1884	2063	1977	1955	1970	2052	2105	3343
GFG8+DNA-1h.nd2	1303.41	66	-1	-1	1781	1867	1909	2092	1977	1981	1970	2037	2171	3334
GFG8+DNA-1h.nd2	1323.41	67	-1	-1	1831	1909	1949	2181	1990	1970	1994	2069	2191	3320
GFG8+DNA-1h.nd2	1343.39	68	-1	-1	1859	1917	1962	2130	1999	2022	2015	2076	2252	3399
GFG8+DNA-1h.nd2	1363.39	69	-1	-1	1878	1935	1959	2114	2019	2032	2010	2121	2187	3402
GFG8+DNA-1h.nd2	1383.38	70	-1	-1	1869	1937	1955	2134	2026	2041	2026	2113	2191	3405
GFG8+DNA-1h.nd2	1403.39	71	-1	-1	1844	1944	2010	2169	2047	2053	2025	2130	2239	3416
GFG8+DNA-1h.nd2	1423.4	72	-1	-1	1899	1966	2010	2172	2051	2054	2052	2119	2263	3437
GFG8+DNA-1h.nd2	1443.4	73	-1	-1	1865	1967	2005	2152	2057	2062	2057	2129	2259	3438
GFG8+DNA-1h.nd2	1463.44	74	-1	-1	1890	1961	1978	2208	2058	2095	2057	2159	2256	3418
GFG8+DNA-1h.nd2	1483.44	75	-1	-1	1901	1969	1998	2232	2096	2077	2069	2176	2288	3431
GFG8+DNA-1h.nd2	1503.39	76	-1	-1	1928	2006	2008	2211	2080	2061	2075	2176	2257	3455
GFG8+DNA-1h.nd2	1523.4	77	-1	-1	1966	1971	1998	2221	2074	2064	2076	2155	2257	3466
GFG8+DNA-1h.nd2	1543.39	78	-1	-1	1930	2010	2032	2202	2112	2096	2114	2158	2287	3426
GFG8+DNA-1h.nd2	1563.39	79	-1	-1	1914	1998	2076	2224	2098	2078	2106	2159	2298	3443
GFG8+DNA-1h.nd2	1583.39	80	-1	-1	1929	2005	2054	2222	2131	2092	2087	2204	2262	3496
GFG8+DNA-1h.nd2	1603.39	81	-1	-1	1971	2012	2068	2294	2123	2143	2102	2202	2335	3464
GFG8+DNA-1h.nd2	1623.39	82	-1	-1	1927	2040	2032	2245	2143	2153	2087	2177	2297	3473
GFG8+DNA-1h.nd2	1643.38	83	-1	-1	1963	2006	2066	2239	2110	2123	2111	2209	2291	3436
GFG8+DNA-1h.nd2	1663.38	84	-1	-1	1943	2031	2091	2245	2159	2118	2105	2209	2304	3455
GFG8+DNA-1h.nd2	1683.38	85	-1	-1	1961	2043	2025	2256	2153	2127	2100	2189	2351	3424
GFG8+DNA-1h.nd2	1703.4	86	-1	-1	1968	2020	2046	2235	2124	2131	2106	2230	2298	3407
GFG8+DNA-1h.nd2	1723.4	87	-1	-1	1959	2047	2071	2297	2162	2154	2107	2189	2292	3371
GFG8+DNA-1h.nd2	1743.4	88	-1	-1	1963	2033	2099	2247	2144	2138	2107	2216	2272	3398
GFG8+DNA-1h.nd2	1763.39	89	-1	-1	1977	2010	2069	2268	2126	2112	2121	2208	2292	3381
GFG8+DNA-1h.nd2	1783.39	90	-1	-1	1957	2018	2052	2249	2196	2114	2123	2232	2325	3341
GFG8+DNA-1h.nd2	1803.39	91	-1	-1	1966	2018	2091	2275	2147	2128	2141	2226	2282	3358
GFG8+DNA-1h.nd2	1823.39	92	-1	-1	1940	2018	2066	2264	2111	2122	2135	2223	2303	3377
GFG8+DNA-1h.nd2	1843.39	93	-1	-1	1966	2080	2056	2249	2136	2158	2139	2235	2297	3389
GFG8+DNA-1h.nd2	1863.39	94	-1	-1	1995	2021	2095	2327	2141	2233	2126	2213	2299	3346

## Sheet: Sheet1
Time [s]	Norm 1+2									Norm 3									average	sd
0.098	1	1	1	1	1	1	1	1	1									1	1	0				0.098				1	0	-20
23.445	0.321686	0.289062	0.261515	0.232031	0.227042	0.233805	0.294708	0.311216	0.264407	0	0	0	0	0	0	0	0	0	0	0				23.445				0.2706	0.0354	0
43.393	0.355279	0.327115	0.307254	0.309644	0.300643	0.295706	0.356112	0.361531	0.339218	0.0495243	0.0535251	0.0619363	0.101063	0.0952192	0.0807893	0.0870618	0.0730503	0.101702	0.0782079	0.0187738				43.393				0.3281	0.0258	20
63.391	0.364184	0.353177	0.335609	0.327412	0.326505	0.320395	0.373796	0.39124	0.367323	0.0626521	0.0901844	0.100332	0.124199	0.128678	0.113013	0.112135	0.116182	0.139908	0.109698	0.0216641				63.391				0.3511	0.0248	40
83.397	0.388607	0.358675	0.347295	0.340742	0.34235	0.333207	0.399647	0.397155	0.380982	0.0986572	0.0979173	0.116156	0.141557	0.149177	0.129734	0.148788	0.12477	0.158477	0.12947	0.0207992				83.397				0.3654	0.0262	60
103.394	0.4004	0.382798	0.36698	0.363619	0.358682	0.353663	0.413666	0.420585	0.398119	0.116043	0.131848	0.142813	0.171345	0.170307	0.156432	0.168665	0.158787	0.181774	0.155335	0.0200627				103.394				0.3843	0.0249	80
123.394	0.425815	0.39044	0.370553	0.374522	0.378108	0.364777	0.427901	0.427041	0.40526	0.15351	0.142597	0.14765	0.185543	0.195438	0.170937	0.188848	0.168159	0.191483	0.171574	0.0188849				123.394				0.396	0.026	100
143.41	0.426649	0.400274	0.374062	0.37602	0.379325	0.366203	0.43461	0.437954	0.415913	0.15474	0.15643	0.152402	0.187494	0.197012	0.172798	0.19836	0.184003	0.205965	0.178801	0.0193422				143.41				0.4012	0.0283	120
163.392	0.445323	0.421	0.398046	0.401036	0.39721	0.39062	0.461549	0.46192	0.438158	0.182271	0.185584	0.184879	0.220068	0.220151	0.204667	0.236555	0.218798	0.236205	0.209909	0.0202708				163.392				0.4239	0.0286	140
183.407	0.460301	0.435519	0.41529	0.409898	0.405867	0.400862	0.475362	0.477595	0.440879	0.204352	0.206006	0.208229	0.231607	0.231351	0.218034	0.25614	0.241556	0.239904	0.226353	0.0171604				183.407				0.4357	0.0299	160
203.391	0.474881	0.431767	0.415004	0.409089	0.414999	0.411579	0.464713	0.474663	0.447162	0.225846	0.200727	0.207843	0.230553	0.243166	0.232022	0.241042	0.237299	0.248446	0.22966	0.0151188				203.391				0.4382	0.0277	180
223.389	0.491037	0.440695	0.423565	0.425786	0.436238	0.420988	0.483505	0.503347	0.470199	0.249665	0.213286	0.219435	0.252295	0.270643	0.244301	0.267686	0.278942	0.279763	0.252891	0.0228696				223.389				0.455	0.0321	200
243.403	0.489273	0.444464	0.431407	0.428209	0.42532	0.421822	0.479932	0.50429	0.462027	0.247063	0.218588	0.230055	0.25545	0.256518	0.24539	0.262621	0.280312	0.268653	0.251628	0.0179157				243.403				0.4541	0.0309	220
263.402	0.477231	0.449708	0.433759	0.429953	0.437567	0.421562	0.486349	0.493165	0.470044	0.229311	0.225964	0.233239	0.257721	0.272362	0.245051	0.271718	0.26416	0.279552	0.253231	0.0192136				263.402				0.4555	0.0267	240
283.402	0.491671	0.45135	0.441488	0.438335	0.441605	0.426254	0.491282	0.507047	0.478056	0.250599	0.228274	0.243705	0.268636	0.277586	0.251175	0.278712	0.284315	0.290445	0.263716	0.0199057				283.402				0.463	0.0292	260
303.404	0.517926	0.460541	0.441488	0.44291	0.444481	0.44338	0.4947	0.526898	0.469994	0.289304	0.241201	0.243705	0.274594	0.281307	0.273527	0.283559	0.313135	0.279485	0.275535	0.0208529				303.404				0.4714	0.0338	280
323.384	0.513723	0.460438	0.458074	0.455419	0.451185	0.447188	0.493539	0.517964	0.478559	0.283109	0.241056	0.266165	0.290881	0.289981	0.278497	0.281912	0.300164	0.291129	0.280322	0.0165703				323.384				0.4751	0.0272	300
343.397	0.51564	0.464712	0.460511	0.447722	0.457673	0.443937	0.512249	0.520713	0.481837	0.285934	0.247069	0.269464	0.280859	0.298374	0.274254	0.308441	0.304156	0.295585	0.284904	0.018321				343.397				0.4783	0.0304	320
363.395	0.542551	0.482147	0.471463	0.463845	0.462764	0.452701	0.506986	0.540335	0.493451	0.325608	0.271593	0.284295	0.301853	0.304961	0.285692	0.300979	0.332643	0.311373	0.302111	0.0185531				363.395				0.4907	0.0332	340
383.395	0.52803	0.478822	0.471181	0.468104	0.476743	0.456832	0.520579	0.53134	0.491676	0.304201	0.266916	0.283914	0.307399	0.323045	0.291084	0.320252	0.319584	0.30896	0.302817	0.0177602				383.395				0.4915	0.0281	360
403.393	0.541953	0.492683	0.488882	0.468055	0.484626	0.462506	0.518169	0.535238	0.500691	0.324726	0.286412	0.307882	0.307335	0.333244	0.298489	0.316835	0.325243	0.321215	0.313487	0.0139567				403.393				0.4992	0.0278	380
423.452	0.535983	0.484983	0.47595	0.480648	0.479081	0.47053	0.519275	0.542367	0.500645	0.315926	0.275582	0.290371	0.323733	0.326071	0.308961	0.318403	0.335593	0.321153	0.312866	0.0177296				423.452				0.4988	0.0272	400
443.394	0.554909	0.497085	0.479274	0.484144	0.488488	0.485782	0.524333	0.54869	0.507062	0.343826	0.292603	0.294873	0.328285	0.338241	0.328867	0.325574	0.344774	0.329876	0.325213	0.0180352				443.394				0.5078	0.0285	420
463.428	0.583183	0.49936	0.485345	0.491794	0.498972	0.488936	0.533856	0.56756	0.512007	0.38551	0.295803	0.303093	0.338247	0.351804	0.332984	0.339077	0.372169	0.336599	0.339476	0.0271275				463.428				0.5179	0.0359	440
483.392	0.566393	0.504834	0.502404	0.488272	0.499809	0.488867	0.54117	0.56883	0.512194	0.360757	0.303503	0.326193	0.33366	0.352886	0.332894	0.349446	0.374013	0.336854	0.341134	0.0195922				483.392				0.5192	0.0315	460
503.391	0.569375	0.508769	0.496223	0.492769	0.496591	0.491312	0.547553	0.562854	0.521682	0.365153	0.309039	0.317823	0.339516	0.348724	0.336085	0.358496	0.365336	0.349752	0.343325	0.0187213				503.391				0.5208	0.0313	480
523.387	0.587543	0.529105	0.50404	0.522	0.506984	0.496181	0.549647	0.578486	0.532602	0.391938	0.337642	0.328408	0.377579	0.36217	0.34244	0.361466	0.388032	0.364597	0.361586	0.0208871				523.387				0.5341	0.0322	500
543.387	0.570242	0.509686	0.507883	0.502309	0.494172	0.484871	0.542829	0.569597	0.524569	0.366432	0.310329	0.333612	0.351939	0.345594	0.327679	0.351798	0.375127	0.353677	0.346243	0.0187227				543.387				0.5229	0.0315	520
563.385	0.599725	0.526483	0.507406	0.521952	0.51282	0.505492	0.560324	0.584833	0.541171	0.409897	0.333955	0.332966	0.377517	0.36972	0.354592	0.376605	0.397247	0.376246	0.369861	0.0244526				563.385				0.54	0.0344	540
583.384	0.584805	0.531961	0.509371	0.517758	0.526774	0.507033	0.554742	0.588203	0.530643	0.387902	0.341659	0.335627	0.372056	0.387772	0.356604	0.36869	0.40214	0.361933	0.368265	0.0207561				583.384				0.539	0.0304	560
603.398	0.593201	0.544977	0.519524	0.52649	0.529955	0.519605	0.576995	0.58514	0.543964	0.400278	0.359968	0.349376	0.383426	0.391888	0.373012	0.400241	0.397692	0.380042	0.381769	0.017149				603.398				0.5489	0.0289	580
623.428	0.573193	0.536255	0.511534	0.512239	0.527433	0.506555	0.577155	0.580652	0.540706	0.370783	0.3477	0.338556	0.364868	0.388625	0.35598	0.400468	0.391176	0.375614	0.370419	0.019616				623.428				0.5406	0.0296	600
643.396	0.603287	0.554655	0.532727	0.532113	0.528815	0.520348	0.578652	0.592752	0.560369	0.415148	0.373581	0.367254	0.390747	0.390412	0.373981	0.40259	0.408744	0.402345	0.391645	0.0160368				643.396				0.556	0.0301	620
663.437	0.609109	0.546303	0.541148	0.550571	0.545124	0.524714	0.580472	0.59472	0.567003	0.423732	0.361834	0.378657	0.414783	0.411512	0.37968	0.405171	0.411601	0.411363	0.399815	0.0198031				663.437				0.5621	0.0277	640
683.393	0.599622	0.542099	0.519691	0.529331	0.523469	0.525216	0.575651	0.592202	0.55249	0.409745	0.35592	0.349602	0.387125	0.383496	0.380335	0.398335	0.407946	0.391633	0.384904	0.0196859				683.393				0.5511	0.0309	660
703.391	0.611082	0.546879	0.538688	0.548427	0.545878	0.533819	0.59299	0.602559	0.563007	0.426639	0.362644	0.375326	0.411991	0.412488	0.391563	0.42292	0.422981	0.405931	0.403609	0.0212295				703.391				0.5648	0.0295	680
723.429	0.623682	0.54995	0.536915	0.544186	0.538234	0.527579	0.584718	0.599581	0.56096	0.445216	0.366964	0.372925	0.406468	0.402599	0.38342	0.411191	0.418658	0.403148	0.401176	0.0227625				723.429				0.5629	0.0327	700
743.392	0.609026	0.555855	0.537911	0.538217	0.54532	0.539691	0.589145	0.601587	0.561126	0.423609	0.375269	0.374275	0.398696	0.411766	0.399228	0.417468	0.421571	0.403373	0.402806	0.0172644				743.392				0.5642	0.0284	720
763.428	0.631091	0.563009	0.540959	0.571204	0.549165	0.542857	0.599105	0.604985	0.5725	0.456138	0.385332	0.378401	0.44165	0.41674	0.403359	0.43159	0.426504	0.418837	0.417617	0.0238546				763.428				0.575	0.0309	740
783.388	0.629322	0.572306	0.553389	0.557401	0.559155	0.53986	0.601982	0.617167	0.583005	0.45353	0.398409	0.395233	0.423676	0.429665	0.399447	0.435669	0.44419	0.433117	0.423659	0.0200427				783.388				0.5793	0.0309	760
803.388	0.649263	0.557559	0.550296	0.55891	0.55024	0.547059	0.599055	0.620762	0.569853	0.482929	0.377666	0.391045	0.425641	0.418132	0.408843	0.431519	0.44941	0.415238	0.422269	0.0292961				803.388				0.5781	0.0366	780
823.385	0.62665	0.581458	0.55343	0.573329	0.566615	0.548018	0.606228	0.616164	0.583281	0.44959	0.411282	0.395288	0.444416	0.439316	0.410095	0.441689	0.442734	0.433492	0.429767	0.0180751				823.385				0.5839	0.0274	800
843.385	0.629798	0.573741	0.547666	0.560094	0.554339	0.545299	0.600025	0.621371	0.578256	0.454232	0.400428	0.387483	0.427183	0.423433	0.406546	0.432894	0.450295	0.426661	0.423239	0.0207916				843.385				0.579	0.0315	820
863.385	0.640073	0.577703	0.563226	0.570284	0.580504	0.564986	0.60937	0.626401	0.593635	0.46938	0.406	0.408553	0.440451	0.457285	0.432241	0.446144	0.457597	0.447568	0.44058	0.0204638				863.385				0.5918	0.0278	840
883.382	0.660916	0.591878	0.566258	0.56597	0.567528	0.558628	0.613903	0.638782	0.5903	0.500107	0.42594	0.412659	0.434833	0.440497	0.423943	0.452572	0.475572	0.443034	0.445462	0.0258348				883.382				0.5949	0.0361	860
903.396	0.642566	0.582877	0.581006	0.575347	0.568276	0.55972	0.618625	0.624498	0.590745	0.473055	0.413278	0.43263	0.447045	0.441465	0.425369	0.459267	0.454834	0.443639	0.443398	0.0170862				903.396				0.5937	0.0282	880
923.428	0.64153	0.582117	0.573403	0.57903	0.58072	0.575146	0.628649	0.627209	0.589508	0.471528	0.412209	0.422335	0.451839	0.457564	0.445501	0.473479	0.45877	0.441958	0.448354	0.0194545				923.428				0.5975	0.0269	900
943.436	0.660331	0.584668	0.570811	0.579415	0.601033	0.569258	0.630017	0.638123	0.590834	0.499244	0.415798	0.418825	0.452341	0.483843	0.437817	0.475419	0.474615	0.443761	0.45574	0.027609				943.436				0.6027	0.0325	920
963.444	0.642171	0.592671	0.573557	0.576259	0.576335	0.555572	0.623526	0.632719	0.595088	0.472472	0.427054	0.422543	0.448232	0.451891	0.419955	0.466216	0.466769	0.449544	0.447186	0.0187615				963.444				0.5964	0.0299	940
983.391	0.665173	0.595698	0.580349	0.583443	0.592205	0.581604	0.640266	0.638638	0.601085	0.506382	0.431312	0.43174	0.457586	0.472423	0.453929	0.489951	0.475362	0.457696	0.464042	0.0234787				983.391				0.6087	0.0311	960
1003.43	0.658031	0.587634	0.585964	0.590891	0.588548	0.581404	0.612916	0.63914	0.606008	0.495854	0.419969	0.439343	0.467284	0.467691	0.453669	0.451171	0.476092	0.464389	0.459496	0.0206043				1003.43				0.6056	0.0268	980
1023.39	0.646814	0.590808	0.59079	0.589561	0.584406	0.58004	0.624599	0.644422	0.608717	0.479317	0.424433	0.445878	0.465552	0.462333	0.451889	0.467737	0.48376	0.468071	0.460997	0.0170627				1023.39				0.6067	0.0259	1000
1043.39	0.656476	0.603604	0.580909	0.586117	0.596349	0.585137	0.631088	0.641614	0.607585	0.493562	0.442432	0.432499	0.461068	0.477784	0.45854	0.476937	0.479683	0.466532	0.465449	0.0181373				1043.39				0.6099	0.0271	1020
1063.39	0.659949	0.585552	0.567836	0.577042	0.577088	0.568296	0.609382	0.632055	0.587371	0.498682	0.417041	0.414797	0.449251	0.452866	0.43656	0.446161	0.465805	0.439053	0.446691	0.0239691				1063.39				0.5961	0.0317	1040
1083.39	0.664877	0.589696	0.586466	0.588367	0.584051	0.579386	0.627817	0.651871	0.594743	0.505947	0.42287	0.440024	0.463998	0.461874	0.451035	0.4723	0.494575	0.449074	0.462411	0.0245005				1083.39				0.6075	0.0322	1060
1103.39	0.664737	0.603576	0.580235	0.602037	0.592789	0.582554	0.624348	0.657253	0.601996	0.50574	0.442394	0.431586	0.481798	0.473179	0.45517	0.467381	0.502389	0.458934	0.46873	0.0236835				1103.39				0.6122	0.0306	1080
1123.38	0.688584	0.600882	0.58887	0.608402	0.609474	0.592183	0.644716	0.653944	0.610191	0.540896	0.438603	0.443279	0.490087	0.494764	0.467737	0.496259	0.497584	0.470075	0.482143	0.0295735				1123.38				0.6219	0.0333	1100
1143.39	0.694156	0.614171	0.606522	0.604973	0.614471	0.592634	0.653373	0.673621	0.613759	0.549111	0.457296	0.467182	0.485621	0.501228	0.468326	0.508535	0.526153	0.474926	0.493153	0.0288437				1143.39				0.6297	0.0352	1120
1163.4	0.690539	0.612424	0.605816	0.597824	0.597631	0.586991	0.651728	0.66695	0.607886	0.543778	0.454839	0.466226	0.476312	0.479443	0.460961	0.506202	0.516466	0.466941	0.485685	0.0282111				1163.4				0.6242	0.0363	1140
1183.4	0.696745	0.620109	0.611247	0.616985	0.618182	0.600383	0.677301	0.683214	0.61815	0.552928	0.465649	0.47358	0.501262	0.50603	0.478439	0.542461	0.540079	0.480894	0.504591	0.0312103				1183.4				0.638	0.0366	1160
1203.44	0.689388	0.624062	0.618978	0.615024	0.616328	0.611094	0.660436	0.674041	0.625191	0.542082	0.471208	0.484049	0.498709	0.503631	0.492418	0.518548	0.526762	0.490467	0.503097	0.0210592				1203.44				0.6372	0.0293	1180
1223.39	0.681929	0.60926	0.608382	0.603956	0.60696	0.597506	0.645748	0.663896	0.608295	0.531085	0.450388	0.469701	0.484297	0.491512	0.474684	0.497723	0.512032	0.467497	0.486547	0.023292				1223.39				0.6251	0.0306	1200
1243.39	0.692037	0.618291	0.603645	0.626116	0.61187	0.612293	0.655993	0.673737	0.633766	0.545988	0.463091	0.463286	0.513152	0.497864	0.493983	0.512249	0.52632	0.502124	0.502006	0.0254948				1243.39				0.6364	0.0308	1220
1263.39	0.697532	0.627183	0.60803	0.623625	0.623242	0.621097	0.660386	0.675223	0.625241	0.554089	0.475598	0.469223	0.509909	0.512576	0.505474	0.518477	0.528478	0.490535	0.507151	0.024802				1263.39				0.6402	0.0302	1240
1283.39	0.718784	0.632288	0.608094	0.624769	0.627196	0.615583	0.668668	0.685462	0.624037	0.585419	0.482779	0.46931	0.511398	0.517691	0.498278	0.530221	0.543343	0.488899	0.514149	0.03349				1283.39				0.645	0.0374	1260
1303.41	0.705281	0.63264	0.617826	0.635262	0.628889	0.625454	0.670474	0.682288	0.645341	0.565512	0.483274	0.482489	0.525061	0.519882	0.511161	0.53278	0.538735	0.51786	0.519639	0.0246051				1303.41				0.6493	0.0299	1280
1323.41	0.728138	0.649599	0.633432	0.66508	0.635694	0.624604	0.681503	0.695929	0.654032	0.599209	0.507129	0.503621	0.563889	0.528685	0.510051	0.548419	0.558539	0.529675	0.538802	0.0298396				1323.41				0.6631	0.0336	1300
1343.39	0.722091	0.63716	0.622836	0.634432	0.623727	0.62619	0.672674	0.682053	0.656617	0.590294	0.489632	0.489273	0.523981	0.513203	0.512122	0.5359	0.538395	0.533189	0.52511	0.0287939				1343.39				0.6531	0.0337	1320
1363.39	0.728828	0.642576	0.621336	0.629111	0.629412	0.628732	0.670413	0.696223	0.637103	0.600226	0.49725	0.487241	0.517052	0.520558	0.515439	0.532695	0.558967	0.50666	0.526232	0.0325997				1363.39				0.6537	0.0371	1340
1383.38	0.724696	0.642673	0.619521	0.634503	0.631038	0.630961	0.675155	0.692986	0.637706	0.594134	0.497387	0.484783	0.524073	0.522661	0.518348	0.539417	0.554267	0.50748	0.52695	0.030817				1383.38				0.6544	0.0353	1360
1403.39	0.7127	0.642919	0.634898	0.642833	0.635525	0.632627	0.672648	0.696312	0.649578	0.576449	0.497732	0.505607	0.53492	0.528467	0.520522	0.535864	0.559096	0.523619	0.531364	0.0231302				1403.39				0.6578	0.0293	1380
1423.4	0.729473	0.646222	0.631019	0.639789	0.632877	0.629068	0.677452	0.688484	0.652529	0.601177	0.502378	0.500354	0.530956	0.525041	0.515877	0.542675	0.54773	0.527632	0.532647	0.0285783				1423.4				0.6585	0.0337	1400
1443.4	0.716204	0.646362	0.629266	0.633713	0.634543	0.631334	0.678906	0.691532	0.651186	0.581615	0.502576	0.497981	0.523045	0.527197	0.518835	0.544735	0.552155	0.525806	0.530438	0.0243724				1443.4				0.657	0.0312	1420
1463.44	0.730051	0.648161	0.624425	0.654009	0.638567	0.645191	0.682878	0.705379	0.654127	0.60203	0.505107	0.491425	0.549472	0.532402	0.536921	0.550368	0.57226	0.529804	0.541087	0.0313107				1463.44				0.6648	0.0344	1440
1483.44	0.731518	0.64834	0.628349	0.658613	0.647893	0.637224	0.684259	0.70824	0.660892	0.604192	0.505357	0.496738	0.555467	0.544468	0.526523	0.552326	0.576413	0.539	0.544498	0.0314993				1483.44				0.6673	0.0342	1460
1503.39	0.736754	0.655934	0.627107	0.647884	0.638481	0.627923	0.681477	0.70332	0.647409	0.611911	0.51604	0.495057	0.541497	0.532292	0.514383	0.548381	0.56927	0.52067	0.538833	0.0329502				1503.39				0.6629	0.0372	1480
1523.4	0.748891	0.642445	0.622004	0.648749	0.634619	0.626841	0.679641	0.694322	0.645354	0.629804	0.497065	0.488146	0.542623	0.527295	0.512971	0.545779	0.556207	0.517877	0.535307	0.0395574				1523.4				0.6603	0.0408	1500
1543.39	0.743761	0.662806	0.639974	0.650708	0.653792	0.643992	0.700162	0.703406	0.661567	0.622241	0.525705	0.51248	0.545175	0.552099	0.535355	0.574874	0.569396	0.539918	0.553027	0.030683				1543.39				0.6734	0.0348	1520
1563.39	0.733953	0.655596	0.650603	0.653965	0.646251	0.635309	0.694069	0.700258	0.661467	0.607782	0.515564	0.526874	0.549415	0.542344	0.524023	0.566234	0.564824	0.539782	0.548538	0.0265868				1563.39				0.6702	0.0321	1540
1583.39	0.728491	0.647919	0.63395	0.643471	0.646465	0.629893	0.677379	0.704016	0.641233	0.59973	0.504765	0.504323	0.535751	0.54262	0.516954	0.542571	0.57028	0.512276	0.536586	0.0302311				1583.39				0.6614	0.0344	1560
1603.39	0.751229	0.656187	0.644167	0.670459	0.649987	0.651209	0.688551	0.709875	0.668042	0.633251	0.516396	0.518158	0.570892	0.547178	0.544776	0.55841	0.578786	0.548721	0.557396	0.033257				1603.39				0.6766	0.0349	1580
1623.39	0.732555	0.663595	0.631313	0.654437	0.654411	0.652553	0.681865	0.699997	0.655467	0.605721	0.526815	0.500752	0.55003	0.5529	0.546529	0.548932	0.564445	0.531626	0.547528	0.0270403				1623.39				0.6696	0.0306	1600
1643.38	0.754277	0.659562	0.648789	0.659717	0.651272	0.650389	0.697134	0.717934	0.660795	0.637744	0.521142	0.524416	0.556905	0.548839	0.543705	0.57058	0.590488	0.538869	0.559188	0.0344835				1643.38				0.6778	0.0372	1620
1663.38	0.742486	0.664109	0.653028	0.657847	0.662731	0.645289	0.691329	0.713986	0.66089	0.620362	0.527539	0.530157	0.55447	0.563665	0.537049	0.56235	0.584756	0.538998	0.557705	0.0282266				1663.38				0.6769	0.0325	1640
1683.38	0.756149	0.674081	0.638142	0.667055	0.666873	0.653898	0.695932	0.713928	0.680478	0.640504	0.541565	0.509999	0.566461	0.569023	0.548285	0.568876	0.584671	0.565626	0.566112	0.0332734				1683.38				0.6829	0.0352	1660
1703.4	0.762635	0.669818	0.647977	0.664143	0.661173	0.658397	0.701402	0.730929	0.668456	0.650066	0.535569	0.523317	0.562669	0.561649	0.554156	0.576632	0.609353	0.549283	0.569188	0.0367661				1703.4				0.685	0.0387	1680
1723.4	0.767254	0.68602	0.662899	0.689856	0.680189	0.67261	0.709229	0.725152	0.673831	0.656876	0.558358	0.543523	0.596151	0.586251	0.572707	0.58773	0.600967	0.55659	0.58435	0.0315154				1723.4				0.6963	0.0328	1700
1743.4	0.762712	0.675914	0.666523	0.669478	0.669167	0.662309	0.703594	0.728264	0.662643	0.650179	0.544144	0.548431	0.569615	0.57199	0.559262	0.57974	0.605484	0.541381	0.57447	0.0327874				1743.4				0.689	0.0354	1720
1763.39	0.772014	0.671628	0.6603	0.679132	0.666885	0.657544	0.71183	0.729283	0.671838	0.663893	0.538114	0.540004	0.582187	0.569038	0.553044	0.591418	0.606964	0.553881	0.577616	0.0376123				1763.39				0.6912	0.0387	1740
1783.39	0.773353	0.682374	0.662715	0.681506	0.69709	0.666047	0.721032	0.746036	0.68967	0.665867	0.553229	0.543274	0.585277	0.608115	0.564141	0.604464	0.631287	0.578123	0.592642	0.0369722				1783.39				0.7022	0.0374	1760
1803.39	0.772977	0.678919	0.671892	0.685894	0.678085	0.667064	0.723464	0.740264	0.673488	0.665312	0.54837	0.555701	0.590992	0.583528	0.565468	0.607913	0.622907	0.556124	0.588479	0.0361426				1803.39				0.6991	0.0374	1780
1823.39	0.758463	0.675099	0.660124	0.678738	0.662964	0.66144	0.717378	0.735107	0.675862	0.643915	0.542997	0.539765	0.581673	0.563966	0.558128	0.599283	0.61542	0.559351	0.578278	0.0330614				1823.39				0.6917	0.0361	1800
1843.39	0.765906	0.693377	0.654602	0.671853	0.66844	0.67028	0.716177	0.736458	0.671714	0.654888	0.568706	0.532289	0.572708	0.57105	0.569666	0.59758	0.617382	0.553712	0.581998	0.0343411				1843.39				0.6943	0.0374	1820
1863.39	0.787192	0.682367	0.675591	0.704088	0.678615	0.702488	0.720972	0.73858	0.680939	0.686269	0.55322	0.56071	0.614682	0.584214	0.611702	0.604379	0.620462	0.566253	0.60021	0.0385175				1863.39				0.7079	0.0366	1840
																														1860
