# Supplementary material for: Loci-specific phase separation of FET fusion oncoproteins promotes gene transcription
Source: Nat Commun. 2021 Mar 5;12:1491. doi: 10.1038/s41467-021-21690-7 (PMC7935978; doi:10.1038/s41467-021-21690-7)
Supplement: Supplementary file 12 — Source Data [file 41467_2021_21690_MOESM12_ESM.zip › Source_Data/Fig_1/FRAPdata_Fig1l_EWSFLI1_noDNA.xlsx]

## Sheet: GEF-3
																	ctrl	ctrl=1									t0=1									ave	sd	t
GEF-3.nd2	0.079	1	-1	-1	3424	2722	2628	2589	2400	2847	2724	2607	2666	2413	2666	2838	2924.67	0.885229	0.820606	0.973444	0.931388	0.891384	0.911557	0.825051	0.911557	0.970367	1	1	1	1	1	1	1	1	1	1	0	-30
GEF-3.nd2	5.63	2	-1	-1	3060	2625	2429	546	523	495	304	267	300	625	727	740	2704.67	0.201873	0.193369	0.183017	0.112398	0.0987183	0.110919	0.231082	0.268795	0.273601	0.228046	0.235642	0.18801	0.120678	0.110747	0.121681	0.280082	0.294874	0.281956	0.206858	0.0744147	0
GEF-3.nd2	35.569	3	-1	-1	3094	2618	2430	835	755	909	633	660	799	976	998	1201	2714	0.307664	0.278187	0.33493	0.233235	0.243183	0.294399	0.359617	0.367723	0.44252	0.347553	0.339002	0.344067	0.250417	0.272816	0.322963	0.435872	0.403401	0.456034	0.352458	0.069085	30
GEF-3.nd2	65.57	4	-1	-1	3129	2633	2500	921	853	953	797	702	834	1062	1296	1353	2754	0.334423	0.309731	0.346042	0.289397	0.254902	0.302832	0.385621	0.470588	0.491285	0.377781	0.377442	0.355482	0.310716	0.285962	0.332214	0.46739	0.516247	0.506288	0.392169	0.0846726	60
GEF-3.nd2	95.58	5	-1	-1	3204	2523	2637	1031	955	991	924	851	778	1085	1188	1332	2788	0.369799	0.342539	0.355452	0.33142	0.305237	0.279053	0.389168	0.426112	0.477762	0.417744	0.417422	0.365149	0.355835	0.34243	0.306128	0.471689	0.467455	0.492352	0.404023	0.0651753	90
GEF-3.nd2	125.571	6	-1	-1	3224	2553	2533	1090	964	1125	821	925	918	1165	1255	1355	2770	0.393502	0.348014	0.406137	0.29639	0.333935	0.331408	0.420578	0.453069	0.48917	0.44452	0.424094	0.417217	0.318224	0.374625	0.363563	0.509759	0.497027	0.504108	0.428126	0.0677291	120
GEF-3.nd2	155.588	7	-1	-1	3235	2764	2510	1037	1072	1086	883	827	873	1290	1351	1481	2836.33	0.365613	0.377953	0.382889	0.311317	0.291574	0.307792	0.454813	0.476319	0.522153	0.413015	0.460577	0.393334	0.334251	0.327102	0.337655	0.551254	0.522534	0.538098	0.430869	0.0906881	150
GEF-3.nd2	185.57	8	-1	-1	3159	2582	2599	1138	1007	1114	1078	1007	872	1233	1462	1436	2780	0.409353	0.36223	0.400719	0.38777	0.36223	0.313669	0.443525	0.525899	0.516547	0.462426	0.441418	0.411651	0.416335	0.406368	0.344103	0.537573	0.576924	0.532321	0.458791	0.075672	180
GEF-3.nd2	215.577	9	-1	-1	3402	2606	2638	1194	1103	1174	959	1035	991	1263	1432	1529	2882	0.414296	0.38272	0.407356	0.332755	0.359126	0.343858	0.438237	0.496877	0.530534	0.46801	0.466387	0.418469	0.357268	0.402886	0.377221	0.531164	0.545086	0.546736	0.457025	0.0726683	210
GEF-3.nd2	245.569	10	-1	-1	3178	2825	2752	1132	1135	1300	1034	1100	899	1257	1559	1586	2918.33	0.387893	0.388921	0.44546	0.354312	0.376927	0.308053	0.430725	0.534209	0.543461	0.438183	0.473943	0.457612	0.380413	0.422857	0.337941	0.522059	0.58604	0.560057	0.464345	0.081292	240
GEF-3.nd2	275.58	11	-1	-1	3403	2957	2737	1187	1131	1248	1040	896	1068	1265	1487	1550	3032.33	0.391448	0.37298	0.411564	0.34297	0.295482	0.352204	0.41717	0.490381	0.511158	0.442199	0.454518	0.422792	0.368236	0.331487	0.386376	0.50563	0.53796	0.526767	0.441774	0.0722116	270
GEF-3.nd2	305.569	12	-1	-1	3150	2794	2615	1203	1129	1167	1037	1017	1040	1392	1515	1534	2853	0.421661	0.395724	0.409043	0.363477	0.356467	0.364529	0.487907	0.53102	0.53768	0.47633	0.482233	0.420202	0.390253	0.399903	0.399897	0.591366	0.582542	0.554099	0.477425	0.0812628	300
GEF-3.nd2	335.587	13	-1	-1	3238	2716	2553	1442	1179	1254	1056	985	994	1274	1464	1610	2835.67	0.508522	0.415775	0.442224	0.372399	0.347361	0.350535	0.449277	0.516281	0.567768	0.574453	0.506668	0.454288	0.399832	0.389687	0.384545	0.544544	0.566372	0.585106	0.4895	0.0835537	330
GEF-3.nd2	365.57	14	-1	-1	3239	2649	2727	1486	1103	1272	1130	958	1069	1365	1476	1675	2871.67	0.51747	0.384098	0.442948	0.3935	0.333604	0.372258	0.475334	0.513987	0.583285	0.58456	0.468065	0.455032	0.422487	0.374254	0.408376	0.576126	0.563856	0.601097	0.494873	0.0867932	360
GEF-3.nd2	395.57	15	-1	-1	3193	2837	2576	1479	1070	1283	1055	1047	1001	1373	1452	1610	2868.67	0.515571	0.372996	0.447246	0.367767	0.364978	0.348943	0.47862	0.506158	0.561236	0.582415	0.454537	0.459447	0.394859	0.409451	0.382798	0.580109	0.555268	0.578375	0.488584	0.0850996	390
GEF-3.nd2	425.569	16	-1	-1	3403	2671	2469	1575	1148	1335	1052	1033	989	1306	1499	1672	2847.67	0.553084	0.403137	0.468805	0.369425	0.362753	0.347302	0.458621	0.526396	0.587147	0.624792	0.491267	0.481594	0.396639	0.406955	0.380999	0.55587	0.577469	0.605078	0.502296	0.0932785	420
GEF-3.nd2	455.569	17	-1	-1	3342	2629	2529	1535	1057	1323	1205	1057	1051	1288	1441	1796	2833.33	0.541765	0.373059	0.466941	0.425294	0.373059	0.370941	0.454588	0.508588	0.633882	0.612005	0.454614	0.479679	0.456624	0.418517	0.406931	0.550982	0.557934	0.65324	0.510058	0.0871264	450
GEF-3.nd2	485.57	18	-1	-1	3267	2635	2597	1577	1204	1437	1151	1168	994	1429	1572	1628	2833	0.556654	0.424991	0.507236	0.406283	0.412284	0.350865	0.504412	0.554889	0.574656	0.628824	0.517899	0.521074	0.436212	0.462521	0.384907	0.611371	0.608726	0.592205	0.529304	0.087377	480
GEF-3.nd2	515.571	19	-1	-1	3238	2629	2675	1550	1197	1453	1184	1066	1051	1348	1634	1665	2847.33	0.544369	0.420393	0.510302	0.415828	0.374385	0.369117	0.473425	0.57387	0.584758	0.614947	0.512296	0.524223	0.44646	0.420005	0.404931	0.573813	0.62955	0.602615	0.525427	0.0860214	510
GEF-3.nd2	545.575	20	-1	-1	3270	2688	2697	1623	1209	1426	1141	1186	1093	1416	1528	1668	2885	0.562565	0.419064	0.494281	0.395494	0.411092	0.378856	0.490815	0.529636	0.578163	0.635502	0.510676	0.507765	0.424628	0.461184	0.415614	0.59489	0.581024	0.595819	0.525234	0.0805164	540
GEF-3.nd2	575.576	21	-1	-1	3452	2696	2504	1594	1164	1353	1143	1147	1104	1448	1600	1887	2884	0.552705	0.403606	0.46914	0.396325	0.397712	0.382802	0.50208	0.554785	0.6543	0.624363	0.491839	0.481938	0.42552	0.446173	0.419943	0.608545	0.608613	0.674281	0.531246	0.0973899	570
GEF-3.nd2	605.578	22	-1	-1	3161	2598	2539	1749	1291	1297	1212	1198	1268	1365	1549	1740	2766	0.632321	0.466739	0.468908	0.438178	0.433116	0.458424	0.493492	0.560014	0.629067	0.714302	0.568773	0.4817	0.470457	0.485892	0.502902	0.598135	0.614349	0.648278	0.564977	0.0857069	600
GEF-3.nd2	635.569	23	-1	-1	3236	2516	2750	1523	1205	1448	1210	1276	1092	1447	1690	1768	2834	0.537403	0.425194	0.510939	0.426958	0.450247	0.385321	0.510586	0.59633	0.623853	0.607078	0.518146	0.524877	0.458411	0.50511	0.422707	0.618853	0.654189	0.642904	0.550253	0.0834699	630
GEF-3.nd2	665.57	24	-1	-1	3344	2602	2704	1640	1218	1329	1210	1086	1100	1486	1663	1762	2883.33	0.568786	0.422428	0.460925	0.419653	0.376647	0.381503	0.515376	0.576763	0.611098	0.64253	0.514775	0.473499	0.450567	0.422542	0.418518	0.624659	0.632723	0.62976	0.534397	0.0972512	660
GEF-3.nd2	695.576	25	-1	-1	3398	2741	2750	1520	1317	1457	1231	1010	1177	1408	1587	1713	2963	0.512994	0.444482	0.491731	0.415457	0.340871	0.397233	0.475194	0.535606	0.57813	0.579504	0.541651	0.505146	0.446062	0.382406	0.435774	0.575957	0.587573	0.595785	0.516651	0.0783124	690
GEF-3.nd2	725.571	26	-1	-1	3214	2562	2656	1629	1331	1490	1296	1099	1127	1424	1680	1681	2810.67	0.579578	0.473553	0.530123	0.461101	0.39101	0.400972	0.506641	0.597723	0.598079	0.654721	0.577077	0.544585	0.495068	0.438656	0.439877	0.614073	0.655717	0.616343	0.559568	0.0852422	720
GEF-3.nd2	755.576	27	-1	-1	3234	2597	2557	1630	1265	1423	1263	1190	1394	1393	1562	1793	2796	0.582976	0.452432	0.508941	0.451717	0.425608	0.498569	0.498212	0.558655	0.641273	0.658559	0.551339	0.522825	0.484993	0.477469	0.546943	0.603855	0.612858	0.660856	0.568855	0.0688861	750
GEF-3.nd2	785.57	28	-1	-1	3267	2723	2760	1629	1285	1461	1165	1102	1153	1422	1730	1811	2916.67	0.558514	0.440571	0.500914	0.399429	0.377829	0.395314	0.487543	0.593143	0.620914	0.630926	0.536885	0.514579	0.428853	0.423868	0.433669	0.590924	0.650692	0.639876	0.538919	0.0941281	780
GEF-3.nd2	815.587	29	-1	-1	3270	2672	2814	1684	1243	1480	1436	1078	1324	1427	1652	1797	2918.67	0.576976	0.425879	0.507081	0.492005	0.369347	0.453632	0.488922	0.566012	0.615692	0.651781	0.518981	0.520914	0.52825	0.414352	0.497645	0.592596	0.620929	0.634494	0.553327	0.0771905	810
GEF-3.nd2	845.569	30	-1	-1	3501	2696	2727	1629	1289	1443	1297	1020	1213	1577	1606	1921	2974.67	0.547624	0.433326	0.485096	0.436015	0.342896	0.407777	0.530143	0.539892	0.645787	0.618624	0.528056	0.49833	0.468135	0.384678	0.447341	0.642558	0.592275	0.665508	0.538389	0.0967702	840
GEF-3.nd2	875.57	31	-1	-1	3191	2315	2693	1623	1089	1447	1215	1259	1211	1416	1672	1767	2733	0.593853	0.398463	0.529455	0.444566	0.460666	0.443103	0.518112	0.611782	0.646542	0.670847	0.485572	0.543898	0.477316	0.516799	0.486095	0.627975	0.67114	0.666286	0.57177	0.0860767	870
GEF-3.nd2	905.571	32	-1	-1	3278	2596	2674	1675	1132	1517	1357	1188	1251	1483	1590	1771	2849.33	0.587857	0.397286	0.532405	0.476252	0.41694	0.43905	0.520473	0.558025	0.621549	0.664073	0.484137	0.546929	0.511335	0.467744	0.481649	0.630837	0.612167	0.64053	0.559933	0.0774595	900
GEF-3.nd2	935.577	33	-1	-1	3261	2432	2796	1697	1017	1488	1338	1196	1157	1316	1609	1935	2829.67	0.599717	0.359406	0.525857	0.472847	0.422665	0.408882	0.465072	0.568618	0.683826	0.677471	0.437976	0.540202	0.50768	0.474167	0.448554	0.563689	0.623788	0.704709	0.553137	0.0975996	930
GEF-3.nd2	965.578	34	-1	-1	3260	2448	2740	1703	1167	1456	1293	1191	1153	1665	1691	1865	2816	0.604759	0.414418	0.517045	0.459162	0.42294	0.409446	0.591264	0.600497	0.662287	0.683166	0.505014	0.531151	0.492987	0.474476	0.449172	0.716639	0.65876	0.682512	0.577097	0.105937	960
GEF-3.nd2	995.586	35	-1	-1	3293	2593	2768	1776	1198	1394	1266	1203	1206	1479	1694	1832	2884.67	0.615669	0.415299	0.483245	0.438872	0.417033	0.418073	0.512711	0.587243	0.635082	0.695491	0.506088	0.496428	0.471202	0.467849	0.458636	0.621429	0.64422	0.654476	0.557313	0.0946604	990
GEF-3.nd2	1025.57	36	-1	-1	3158	2790	2841	1666	1351	1600	1275	1206	1216	1669	1609	1871	2929.67	0.568665	0.461145	0.546137	0.435203	0.411651	0.415064	0.569689	0.549209	0.638639	0.642393	0.561956	0.561036	0.467263	0.461811	0.455336	0.69049	0.602496	0.658142	0.566769	0.0894723	1020
GEF-3.nd2	1055.57	37	-1	-1	3360	2734	2639	1687	1342	1479	1242	1291	1285	1554	1689	1900	2911	0.579526	0.46101	0.508073	0.426658	0.44349	0.441429	0.533837	0.580213	0.652697	0.654662	0.561792	0.521933	0.458088	0.49753	0.484258	0.647035	0.636508	0.672629	0.570493	0.0833378	1050
GEF-3.nd2	1085.57	38	-1	-1	3257	2664	2736	1732	1308	1714	1247	1180	1197	1517	1676	1901	2885.67	0.600208	0.453275	0.59397	0.432136	0.408918	0.414809	0.525702	0.580802	0.658773	0.678026	0.552366	0.610174	0.46397	0.458745	0.455055	0.637175	0.637154	0.678891	0.574617	0.094283	1080
GEF-3.nd2	1115.58	39	-1	-1	3219	2626	2703	1718	1278	1466	1348	1298	1249	1581	1658	1893	2849.33	0.602948	0.448526	0.514506	0.473093	0.455545	0.438348	0.554867	0.581891	0.664366	0.681121	0.546579	0.528542	0.507944	0.511054	0.480879	0.672524	0.638348	0.684654	0.583516	0.0840888	1110
GEF-3.nd2	1145.57	40	-1	-1	3313	2675	2689	1808	1318	1475	1239	1170	1259	1494	1633	2046	2892.33	0.625101	0.455687	0.509969	0.428374	0.404518	0.435289	0.516538	0.564596	0.707387	0.706146	0.555306	0.523881	0.459931	0.453809	0.477522	0.626068	0.619376	0.728989	0.572336	0.103596	1140
GEF-3.nd2	1175.58	41	-1	-1	3343	2789	2749	1704	1388	1591	1340	1347	1355	1560	1870	1955	2960.33	0.575611	0.468866	0.537439	0.452652	0.455016	0.457719	0.526968	0.631686	0.660399	0.650239	0.571365	0.552101	0.485997	0.510461	0.502129	0.638709	0.692974	0.680566	0.587171	0.0801431	1170
GEF-3.nd2	1205.57	42	-1	-1	3261	2725	2657	1794	1448	1465	1343	1285	1181	1655	1793	1827	2881	0.6227	0.502603	0.508504	0.466158	0.446026	0.409927	0.574453	0.622353	0.634155	0.703434	0.612478	0.522376	0.500498	0.500375	0.4497	0.696264	0.682737	0.653521	0.591265	0.0984795	1200
GEF-3.nd2	1235.57	43	-1	-1	3440	2760	2701	1860	1376	1506	1361	1201	1327	1515	1706	1870	2967	0.626896	0.463768	0.507583	0.458713	0.404786	0.447253	0.510617	0.574992	0.630266	0.708174	0.565153	0.52143	0.492504	0.45411	0.490648	0.618891	0.63078	0.649513	0.570134	0.0863236	1230
