# Supplementary material for: Loci-specific phase separation of FET fusion oncoproteins promotes gene transcription
Source: Nat Commun. 2021 Mar 5;12:1491. doi: 10.1038/s41467-021-21690-7 (PMC7935978; doi:10.1038/s41467-021-21690-7)
Supplement: Supplementary file 12 — Source Data [file 41467_2021_21690_MOESM12_ESM.zip › Source_Data/Fig_1/FRAPdata_Fig1l_EWSFLI1_DNA_25GGAA.xlsx]

## Sheet: GEF-25x-2-3
													ctrl	ctrl=1						t0=1						ave	sd	t
GEF-25x-2-3.nd2	0.097	1	-1	-1	1886	2559	1871	1662	2585	1177	1003	1171	2222.5	0.841845	0.747807	1.1631	0.529584	0.451294	0.526884	1	1	1	1	1	1	1	0	-30	0.097
GEF-25x-2-3.nd2	7.765	2	-1	-1	1849	2510	141	510	183	103	79	113	2179.5	0.0646937	0.233999	0.0839642	0.0472585	0.0362468	0.0518468	0.0768476	0.312913	0.0721897	0.0892371	0.0803177	0.0984026	0.121651	0.0941644	0	7.765
GEF-25x-2-3.nd2	37.704	3	-1	-1	1720	2504	465	612	540	343	597	273	2112	0.22017	0.289773	0.255682	0.162405	0.28267	0.129261	0.261533	0.387497	0.219827	0.306666	0.626356	0.245332	0.341202	0.151604	30	37.704
GEF-25x-2-3.nd2	67.705	4	-1	-1	1860	2474	475	631	696	331	526	351	2167	0.219197	0.291186	0.321181	0.152746	0.242732	0.161975	0.260377	0.389387	0.276141	0.288426	0.537858	0.307421	0.343268	0.10551	60	67.705
GEF-25x-2-3.nd2	97.703	5	-1	-1	2133	2744	575	658	849	377	651	422	2438.5	0.235801	0.269838	0.348165	0.154603	0.266967	0.173057	0.2801	0.360839	0.299341	0.291933	0.59156	0.328454	0.358705	0.117731	90	97.703
GEF-25x-2-3.nd2	127.706	6	-1	-1	2580	2814	605	737	845	436	601	391	2697	0.224323	0.273267	0.313311	0.161661	0.22284	0.144976	0.266466	0.365424	0.269375	0.305261	0.493781	0.275157	0.329244	0.0887777	120	127.706
GEF-25x-2-3.nd2	157.714	7	-1	-1	2139	2881	655	724	817	483	754	478	2510	0.260956	0.288446	0.325498	0.19243	0.300398	0.190438	0.309981	0.385723	0.279853	0.363361	0.665639	0.361442	0.394333	0.138523	150	157.714
GEF-25x-2-3.nd2	187.711	8	-1	-1	2214	2956	664	825	933	479	631	458	2585	0.256867	0.319149	0.360928	0.1853	0.244101	0.177176	0.305123	0.42678	0.310315	0.349897	0.540891	0.336271	0.378213	0.0909242	180	187.711
GEF-25x-2-3.nd2	217.705	9	-1	-1	2112	2960	670	742	895	483	638	494	2536	0.264196	0.292587	0.352918	0.190457	0.251577	0.194795	0.313829	0.39126	0.303428	0.359636	0.557458	0.369711	0.382554	0.0920234	210	217.705
GEF-25x-2-3.nd2	247.704	10	-1	-1	2138	3015	731	796	978	550	689	530	2576.5	0.283718	0.308946	0.379585	0.213468	0.267417	0.205705	0.33702	0.413137	0.326355	0.403086	0.592557	0.390419	0.410429	0.09601	240	247.704
GEF-25x-2-3.nd2	277.705	11	-1	-1	2033	3035	772	790	909	564	632	489	2534	0.304657	0.31176	0.358721	0.222573	0.249408	0.192976	0.361892	0.416899	0.308417	0.420279	0.552651	0.366258	0.404399	0.0835001	270	277.705
GEF-25x-2-3.nd2	307.713	12	-1	-1	1864	2973	711	836	948	559	754	459	2418.5	0.293984	0.345669	0.391978	0.231135	0.311763	0.189787	0.349214	0.462244	0.337011	0.436447	0.690822	0.360206	0.439324	0.133141	300	307.713
GEF-25x-2-3.nd2	337.704	13	-1	-1	2241	3091	779	836	1129	542	713	495	2666	0.292198	0.313578	0.423481	0.203301	0.267442	0.185671	0.347093	0.419331	0.364095	0.383888	0.592612	0.352395	0.409902	0.0932725	330	337.704
GEF-25x-2-3.nd2	367.705	14	-1	-1	2147	3147	792	772	1066	626	641	513	2647	0.299207	0.291651	0.40272	0.236494	0.242161	0.193804	0.355418	0.390009	0.346246	0.446566	0.536593	0.367831	0.40711	0.0728484	360	367.705
GEF-25x-2-3.nd2	397.705	15	-1	-1	2197	3256	790	896	1063	606	674	501	2726.5	0.289749	0.328626	0.389877	0.222263	0.247203	0.183752	0.344183	0.439454	0.335204	0.419694	0.547766	0.348752	0.405842	0.0818717	390	397.705
GEF-25x-2-3.nd2	427.712	16	-1	-1	2660	3114	847	840	1062	613	662	517	2887	0.293384	0.290959	0.367856	0.212331	0.229304	0.179079	0.348501	0.389084	0.316271	0.40094	0.508103	0.339882	0.383797	0.0685682	420	427.712
GEF-25x-2-3.nd2	457.704	17	-1	-1	2532	3118	770	807	1196	587	686	502	2825	0.272566	0.285664	0.423363	0.207788	0.242832	0.177699	0.323773	0.382002	0.363994	0.39236	0.53808	0.337264	0.389579	0.0772522	450	457.704
GEF-25x-2-3.nd2	487.705	18	-1	-1	2703	3114	841	875	1154	631	741	563	2908.5	0.289152	0.300842	0.396768	0.21695	0.254771	0.193571	0.343475	0.4023	0.341128	0.409662	0.564534	0.367387	0.404748	0.0833778	480	487.705
GEF-25x-2-3.nd2	517.703	19	-1	-1	2918	3233	902	933	1159	559	866	576	3075.5	0.293286	0.303365	0.376849	0.181759	0.28158	0.187287	0.348384	0.405674	0.324003	0.343211	0.62394	0.355461	0.400112	0.112987	510	517.703
GEF-25x-2-3.nd2	547.704	20	-1	-1	2934	3338	922	907	1176	626	720	519	3136	0.294005	0.289222	0.375	0.199617	0.229592	0.165497	0.349239	0.38676	0.322413	0.376933	0.508742	0.314106	0.376365	0.0709292	540	547.704
GEF-25x-2-3.nd2	577.705	21	-1	-1	3160	3233	838	928	1110	579	719	471	3196.5	0.262162	0.290318	0.347255	0.181136	0.224934	0.147349	0.311413	0.388225	0.298559	0.342034	0.498419	0.27966	0.353052	0.0807216	570	577.705
GEF-25x-2-3.nd2	607.711	22	-1	-1	2863	3309	962	898	1189	646	792	531	3086	0.31173	0.290992	0.385288	0.209332	0.256643	0.172067	0.370294	0.389127	0.331259	0.395277	0.568683	0.326575	0.396869	0.0889208	600	607.711
GEF-25x-2-3.nd2	637.716	23	-1	-1	3018	3273	825	939	1205	644	734	551	3145.5	0.262279	0.298522	0.383087	0.204737	0.233349	0.175171	0.311553	0.399196	0.329366	0.3866	0.517067	0.332466	0.379375	0.07577	630	637.716
GEF-25x-2-3.nd2	667.712	24	-1	-1	2937	3234	914	912	1205	677	810	596	3085.5	0.296224	0.295576	0.390536	0.219413	0.262518	0.193162	0.351875	0.395257	0.335771	0.414313	0.581702	0.366611	0.407588	0.0899484	660	667.712
GEF-25x-2-3.nd2	697.705	25	-1	-1	2844	3284	890	950	1217	781	733	527	3064	0.29047	0.310052	0.397193	0.254896	0.23923	0.171997	0.34504	0.414616	0.341494	0.481313	0.530098	0.326443	0.4065	0.0840852	690	697.705
GEF-25x-2-3.nd2	727.706	26	-1	-1	2958	3246	940	989	1329	657	836	538	3102	0.30303	0.318827	0.428433	0.211799	0.269504	0.173436	0.35996	0.426349	0.368353	0.399935	0.59718	0.329174	0.413492	0.0960241	720	727.706
GEF-25x-2-3.nd2	757.704	27	-1	-1	2827	3408	998	1191	1285	653	804	628	3117.5	0.320128	0.382037	0.412189	0.209463	0.257899	0.201443	0.38027	0.510877	0.354387	0.395523	0.571466	0.38233	0.432475	0.0873709	750	757.704
GEF-25x-2-3.nd2	787.705	28	-1	-1	2832	3390	953	1148	1178	607	828	580	3111	0.306332	0.369013	0.378656	0.195114	0.266152	0.186435	0.363882	0.493461	0.325557	0.368429	0.589754	0.353845	0.415821	0.103163	780	787.705
GEF-25x-2-3.nd2	817.713	29	-1	-1	2923	3397	883	1184	1296	685	794	524	3160	0.27943	0.374684	0.410127	0.216772	0.251266	0.165823	0.331926	0.501043	0.352614	0.409325	0.556768	0.314723	0.411067	0.0982748	810	817.713
GEF-25x-2-3.nd2	847.722	30	-1	-1	2981	3202	942	1175	1234	676	802	618	3091.5	0.304706	0.380074	0.399159	0.218664	0.259421	0.199903	0.361951	0.508252	0.343184	0.412898	0.574839	0.379406	0.430088	0.091784	840	847.722
GEF-25x-2-3.nd2	877.705	31	-1	-1	2845	3353	943	1175	1228	681	819	524	3099	0.304292	0.379155	0.396257	0.219748	0.264279	0.169087	0.361458	0.507022	0.340689	0.414945	0.585603	0.320918	0.421773	0.10444	870	877.705
GEF-25x-2-3.nd2	907.705	32	-1	-1	3003	3325	900	1210	1164	694	795	553	3164	0.28445	0.382427	0.367889	0.219343	0.251264	0.174779	0.337889	0.511399	0.316299	0.414179	0.556764	0.331721	0.411375	0.101917	900	907.705
GEF-25x-2-3.nd2	937.704	33	-1	-1	2904	3364	989	1139	1237	668	831	603	3134	0.315571	0.363433	0.394703	0.213146	0.265156	0.192406	0.374857	0.485999	0.339353	0.402479	0.587547	0.365177	0.425902	0.0938865	930	937.704
GEF-25x-2-3.nd2	967.71	34	-1	-1	2835	3313	918	1114	1274	672	870	547	3074	0.298634	0.362394	0.414444	0.218608	0.283019	0.177944	0.354737	0.48461	0.356325	0.412791	0.627128	0.337729	0.428887	0.111119	960	967.71
GEF-25x-2-3.nd2	997.705	35	-1	-1	2910	3326	888	1195	1254	628	846	564	3118	0.284798	0.383258	0.402181	0.201411	0.271328	0.180885	0.338302	0.51251	0.345782	0.38032	0.601222	0.343311	0.420241	0.110488	990	997.705
GEF-25x-2-3.nd2	1027.71	36	-1	-1	3054	3398	905	1114	1222	626	856	577	3226	0.280533	0.345319	0.378797	0.194048	0.265344	0.178859	0.333236	0.461776	0.325678	0.366417	0.587963	0.339466	0.402423	0.103812	1020	1027.71
GEF-25x-2-3.nd2	1057.7	37	-1	-1	2972	3432	927	1111	1227	626	978	558	3202	0.289507	0.346971	0.383198	0.195503	0.305434	0.174266	0.343895	0.463985	0.329461	0.369163	0.676797	0.330748	0.419008	0.135951	1050	1057.7
GEF-25x-2-3.nd2	1087.7	38	-1	-1	2973	3383	896	1135	1317	680	827	571	3178	0.281938	0.357143	0.414412	0.213971	0.260227	0.179673	0.334905	0.477587	0.356298	0.404036	0.576624	0.34101	0.415077	0.0953888	1080	1087.7
GEF-25x-2-3.nd2	1117.71	39	-1	-1	2942	3373	918	1248	1283	634	844	614	3157.5	0.290736	0.395249	0.406334	0.200792	0.2673	0.194458	0.345356	0.528545	0.349353	0.37915	0.592298	0.369071	0.427295	0.105806	1110	1117.71
GEF-25x-2-3.nd2	1147.71	40	-1	-1	2942	3325	854	1264	1212	650	865	586	3133.5	0.272539	0.403383	0.386788	0.207436	0.276049	0.187011	0.32374	0.539421	0.332548	0.391696	0.611684	0.354938	0.425671	0.120631	1140	1147.71
GEF-25x-2-3.nd2	1177.71	41	-1	-1	2964	3406	965	1224	1284	665	813	628	3185	0.302983	0.384301	0.40314	0.208791	0.255259	0.197174	0.359903	0.513905	0.346607	0.394255	0.565616	0.374227	0.425752	0.091192	1170	1177.71
GEF-25x-2-3.nd2	1207.7	42	-1	-1	2951	3448	927	1192	1317	651	852	644	3199.5	0.289733	0.372558	0.411627	0.203469	0.266292	0.201281	0.344164	0.498201	0.353904	0.384206	0.590063	0.382022	0.425427	0.0976765	1200	1207.7
GEF-25x-2-3.nd2	1237.71	43	-1	-1	3136	3305	949	1195	1289	647	788	560	3220.5	0.294675	0.37106	0.400248	0.2009	0.244683	0.173886	0.350035	0.496198	0.344121	0.379355	0.54218	0.330027	0.406986	0.0895745	1230	1237.71
