# Supplementary material for: Loci-specific phase separation of FET fusion oncoproteins promotes gene transcription
Source: Nat Commun. 2021 Mar 5;12:1491. doi: 10.1038/s41467-021-21690-7 (PMC7935978; doi:10.1038/s41467-021-21690-7)
Supplement: Supplementary file 12 — Source Data [file 41467_2021_21690_MOESM12_ESM.zip › Source_Data/Fig_1/FRAPdata_Fig1f_FUSGal4_DNA_11Gal4DBD.xlsx]

## Sheet: Data (ROIs)
Name	Time [s]	ND.T	ND.Z	ND.M	ctrl		#1 (Alexa 488 water)	#2 (Alexa 488 water)	#3 (Alexa 488 water)	#4 (Alexa 488 water)	#5 (Alexa 488 water)	#6 (Alexa 488 water)	#7 (Alexa 488 water)	#8 (Alexa 488 water)	#9 (Alexa 488 water)	#10 (Alexa 488 water)	#12 (Alexa 488 water)	#13 (Alexa 488 water)	ctrl=1												t0=1												ave	std
GFG11-1.nd2	0.086	1	-1	-1	2214	3358	3080	2362	2405	3763	3330	3707	1578	3224	2865	1928	1436	2987	1.10553	0.84781	0.863245	1.35068	1.19526	1.33058	0.566403	1.15721	1.02836	0.692032	0.515434	1.07215	1	1	1	1	1	1	1	1	1	1	1	1	1	0		0.086
GFG11-1.nd2	5.645	2	-1	-1	2004	3437	664	478	667	873	1029	675	680	983	593	378	630	754	0.244073	0.175703	0.245176	0.320897	0.378239	0.248116	0.249954	0.361331	0.217975	0.138945	0.231575	0.277155	0.220775	0.207243	0.284016	0.237581	0.316449	0.186472	0.4413	0.312242	0.211964	0.200778	0.449281	0.258505	0.277217	0.0854792		5.645
GFG11-1.nd2	35.574	3	-1	-1	1930	3517	786	609	898	933	1094	796	629	964	666	571	672	982	0.288599	0.223609	0.329723	0.342574	0.401689	0.292271	0.230953	0.353956	0.244538	0.209657	0.246741	0.360565	0.261051	0.263749	0.381957	0.25363	0.336068	0.219657	0.407753	0.305869	0.237795	0.302958	0.478706	0.336302	0.315458	0.0738037		35.574
GFG11-1.nd2	65.574	4	-1	-1	1717	3320	930	713	699	1041	1041	984	675	998	711	590	644	1018	0.369267	0.283105	0.277546	0.413341	0.413341	0.390709	0.268017	0.396268	0.282311	0.234266	0.255708	0.404209	0.334019	0.333925	0.321515	0.306024	0.345816	0.293638	0.47319	0.342432	0.274526	0.33852	0.496102	0.377009	0.35306	0.0642114		65.574
GFG11-1.nd2	95.581	5	-1	-1	1933	3098	973	623	662	1127	1063	973	694	1067	730	621	694	979	0.386802	0.247664	0.263168	0.448022	0.42258	0.386802	0.275889	0.42417	0.290201	0.246869	0.275889	0.389187	0.34988	0.292122	0.304859	0.331701	0.353546	0.290701	0.48709	0.366544	0.282199	0.356731	0.535256	0.362998	0.359469	0.0743717		95.581
GFG11-1.nd2	125.575	6	-1	-1	1994	3334	963	718	792	1027	1017	982	688	1371	757	599	687	1119	0.361486	0.26952	0.297297	0.385511	0.381757	0.368619	0.258258	0.51464	0.284159	0.22485	0.257883	0.420045	0.326981	0.317901	0.344395	0.285419	0.319392	0.277036	0.455962	0.444723	0.276324	0.324913	0.500322	0.39178	0.355429	0.0720354		125.575
GFG11-1.nd2	155.585	7	-1	-1	1821	2994	956	601	802	1037	1003	867	628	1119	799	632	723	982	0.397092	0.249637	0.333126	0.430737	0.416615	0.360125	0.260852	0.464798	0.33188	0.262513	0.300312	0.407892	0.359188	0.294449	0.385899	0.318904	0.348555	0.270652	0.46054	0.401652	0.322728	0.379337	0.582638	0.380444	0.375415	0.0793261		155.585
GFG11-1.nd2	185.574	8	-1	-1	1973	3080	908	645	758	1135	1069	986	666	1155	762	776	906	1179	0.35939	0.255294	0.30002	0.449238	0.423115	0.390263	0.263606	0.457154	0.301603	0.307144	0.358599	0.466653	0.325085	0.301121	0.347549	0.332601	0.353993	0.293303	0.465403	0.395047	0.293287	0.44383	0.695722	0.435252	0.390183	0.108525		185.574
GFG11-1.nd2	215.574	9	-1	-1	1879	2842	1072	775	850	1071	1087	1073	618	1184	795	741	697	1306	0.454141	0.32832	0.360093	0.453717	0.460496	0.454565	0.261809	0.501589	0.336793	0.313917	0.295276	0.553273	0.410791	0.387257	0.417139	0.335917	0.385268	0.341629	0.46223	0.433445	0.327506	0.453616	0.572869	0.516042	0.420309	0.0706073		215.574
GFG11-1.nd2	245.575	10	-1	-1	1645	2722	971	668	693	1158	1197	948	649	1005	771	692	811	1122	0.444699	0.305931	0.31738	0.530341	0.548202	0.434165	0.297229	0.46027	0.353103	0.316922	0.371422	0.513854	0.40225	0.360848	0.36766	0.392647	0.458646	0.326297	0.524766	0.39774	0.343366	0.457959	0.7206	0.479276	0.436005	0.10294		245.575
GFG11-1.nd2	275.575	11	-1	-1	1620	2802	1040	751	764	1206	1121	1034	622	1274	845	618	807	1152	0.470375	0.339665	0.345545	0.545455	0.50701	0.467662	0.281321	0.57621	0.38218	0.279512	0.364993	0.521031	0.425476	0.400638	0.400286	0.403836	0.424183	0.351472	0.496679	0.497928	0.371642	0.4039	0.708128	0.48597	0.447512	0.0906484		275.575
GFG11-1.nd2	305.576	12	-1	-1	1723	2587	1049	783	792	1241	1092	1164	686	1205	999	716	877	1256	0.486775	0.363341	0.367517	0.57587	0.506729	0.540139	0.318329	0.559165	0.463573	0.332251	0.406961	0.582831	0.44031	0.428564	0.425739	0.426355	0.423948	0.405942	0.562019	0.483199	0.45079	0.480109	0.789549	0.543611	0.488345	0.102181		305.576
GFG11-1.nd2	335.574	13	-1	-1	1692	2608	1111	823	922	1296	1200	1165	643	1306	831	683	903	1236	0.516744	0.382791	0.428837	0.602791	0.55814	0.54186	0.29907	0.607442	0.386512	0.317674	0.42	0.574884	0.467419	0.451505	0.496774	0.446286	0.46696	0.407236	0.528015	0.524917	0.375854	0.459046	0.814847	0.536199	0.497921	0.106022		335.574
GFG11-1.nd2	365.575	14	-1	-1	1637	2731	1187	747	878	1306	1251	1221	621	1409	865	633	806	1244	0.543498	0.342033	0.402015	0.597985	0.572802	0.559066	0.284341	0.645147	0.396062	0.289835	0.369048	0.569597	0.491619	0.403431	0.465702	0.442728	0.479227	0.420167	0.502011	0.557499	0.385141	0.418818	0.715994	0.531268	0.484467	0.085871		365.575
GFG11-1.nd2	395.573	15	-1	-1	1473	2686	1167	732	912	1285	1175	1080	693	1355	902	738	883	1347	0.561193	0.352008	0.438567	0.617937	0.56504	0.519356	0.333253	0.651599	0.433758	0.354893	0.424621	0.647752	0.507624	0.415196	0.508045	0.4575	0.472733	0.390322	0.588367	0.563075	0.421798	0.512828	0.823813	0.604164	0.522122	0.111726		395.573
GFG11-1.nd2	425.574	16	-1	-1	1767	2575	1219	819	994	1250	1263	1321	840	1239	1037	676	929	1250	0.561492	0.377246	0.457854	0.575772	0.58176	0.608475	0.386918	0.570705	0.47766	0.311377	0.427913	0.575772	0.507895	0.444964	0.530387	0.426282	0.486721	0.4573	0.683115	0.493171	0.464489	0.449947	0.8302	0.537027	0.525958	0.112216		425.574
GFG11-1.nd2	455.574	17	-1	-1	1729	2372	1114	860	849	1191	1402	1276	805	1372	973	777	795	1326	0.543282	0.41941	0.414045	0.580834	0.683736	0.622287	0.392587	0.669105	0.474518	0.378932	0.38771	0.646672	0.491423	0.494698	0.479638	0.43003	0.572038	0.467681	0.693123	0.578203	0.461434	0.547565	0.752201	0.603156	0.547599	0.0939266		455.574
GFG11-1.nd2	485.585	18	-1	-1	1598	2710	1129	846	921	1471	1243	1122	719	1345	990	896	798	1554	0.524141	0.392758	0.427577	0.682916	0.577066	0.520891	0.333798	0.62442	0.45961	0.41597	0.370474	0.721448	0.474109	0.463261	0.495313	0.505608	0.482794	0.391476	0.589328	0.539588	0.446937	0.601086	0.71876	0.672901	0.531764	0.0923631		485.585
GFG11-1.nd2	515.575	19	-1	-1	1661	2474	1122	965	957	1624	1326	1334	736	1398	1017	709	834	1451	0.542684	0.466747	0.462878	0.78549	0.641354	0.645224	0.355985	0.676179	0.491898	0.342926	0.403386	0.701814	0.490883	0.550533	0.536207	0.58155	0.53658	0.484919	0.628502	0.584316	0.478335	0.495536	0.782613	0.654588	0.567047	0.084705		515.575
GFG11-1.nd2	545.574	20	-1	-1	1559	2423	1235	966	934	1543	1411	1314	759	1333	1010	842	703	1451	0.620291	0.485183	0.469111	0.774987	0.708689	0.65997	0.381215	0.669513	0.507283	0.422903	0.353089	0.72878	0.561082	0.572278	0.543428	0.573775	0.592915	0.496001	0.673046	0.578555	0.493295	0.611104	0.685032	0.679739	0.588354	0.0621177		545.574
GFG11-1.nd2	575.574	21	-1	-1	1634	2789	1209	1060	1003	1514	1512	1228	825	1411	993	816	801	1348	0.546688	0.479313	0.453538	0.684603	0.683699	0.555279	0.37305	0.638028	0.449017	0.36898	0.362198	0.609541	0.494504	0.565354	0.525388	0.506857	0.572008	0.417321	0.658629	0.551348	0.436635	0.533184	0.702704	0.568524	0.544371	0.0775073		575.574
GFG11-1.nd2	605.574	22	-1	-1	1655	2540	1173	1076	951	1468	1354	1364	866	1396	996	700	845	1443	0.559237	0.512992	0.453397	0.699881	0.64553	0.650298	0.412872	0.665554	0.474851	0.333731	0.402861	0.687962	0.505855	0.605078	0.525224	0.518168	0.540074	0.488732	0.728937	0.575135	0.461757	0.482248	0.781594	0.641668	0.571206	0.096666		605.574
GFG11-1.nd2	635.585	23	-1	-1	1713	2688	1282	1098	1006	1395	1383	1494	744	1461	1246	788	832	1596	0.582595	0.498978	0.457169	0.633947	0.628494	0.678937	0.338105	0.66394	0.566235	0.3581	0.378096	0.72529	0.526984	0.588548	0.529593	0.469353	0.525821	0.510256	0.596933	0.57374	0.550621	0.517463	0.733548	0.676484	0.566612	0.0714739		635.585
GFG11-1.nd2	665.575	24	-1	-1	1578	2600	1441	1039	889	1453	1562	1390	713	1384	1093	912	801	1437	0.689804	0.497367	0.425562	0.695548	0.747726	0.66539	0.341312	0.662518	0.523217	0.436573	0.383437	0.687889	0.623959	0.586649	0.49298	0.514961	0.625575	0.500075	0.602595	0.572511	0.50879	0.630856	0.743911	0.6416	0.587038	0.0710252		665.575
GFG11-1.nd2	695.574	25	-1	-1	1542	2617	1375	1140	990	1562	1392	1546	756	1525	1117	946	700	1556	0.661217	0.548209	0.476076	0.751142	0.669392	0.743448	0.363549	0.733349	0.537148	0.454917	0.336619	0.748257	0.598101	0.646617	0.551496	0.556121	0.560038	0.558739	0.641855	0.633719	0.522337	0.657365	0.653079	0.697905	0.606448	0.0531267		695.574
GFG11-1.nd2	725.574	26	-1	-1	1530	2612	1403	1083	959	1491	1665	1643	762	1411	1156	856	741	1587	0.677451	0.522936	0.463061	0.719942	0.803959	0.793337	0.367938	0.681313	0.558184	0.413327	0.357798	0.766296	0.612785	0.616807	0.536419	0.533021	0.672622	0.596233	0.649604	0.588753	0.542793	0.597266	0.694168	0.714731	0.612934	0.0578457		725.574
GFG11-1.nd2	755.575	27	-1	-1	1554	2528	1307	1164	1049	1543	3219	1727	717	1563	1107	896	750	1689	0.640372	0.570309	0.513964	0.756002	1.57717	0.846154	0.351298	0.765801	0.542381	0.439	0.367467	0.827536	0.579246	0.672684	0.595386	0.559719	1.31952	0.635928	0.620226	0.661762	0.527425	0.634365	0.712927	0.771849	0.69092	0.200023		755.575
GFG11-1.nd2	785.585	28	-1	-1	1682	2662	1276	1093	1003	1762	1549	1512	758	1461	1179	967	785	1640	0.587477	0.503223	0.461786	0.811234	0.713168	0.696133	0.348987	0.672652	0.542818	0.445212	0.361418	0.755064	0.5314	0.593556	0.534943	0.600611	0.596662	0.523179	0.616146	0.581268	0.52785	0.64334	0.701191	0.704255	0.5962	0.0602246		785.585
GFG11-1.nd2	815.582	29	-1	-1	1604	2780	1493	1143	827	1621	1809	1698	802	1630	1367	780	866	1508	0.681113	0.521442	0.377281	0.739507	0.825274	0.774635	0.365876	0.743613	0.623631	0.355839	0.395073	0.687956	0.616098	0.615045	0.43705	0.547507	0.690454	0.582178	0.645963	0.642589	0.606435	0.514195	0.766486	0.641663	0.608805	0.0806983		815.582
GFG11-1.nd2	845.574	30	-1	-1	1717	2431	1461	1268	945	1796	1770	1530	727	1440	1212	814	857	1428	0.704436	0.611379	0.455641	0.865959	0.853423	0.737705	0.35053	0.694311	0.584378	0.392478	0.413211	0.688525	0.637194	0.721127	0.527824	0.641128	0.714005	0.554423	0.61887	0.599984	0.568264	0.567139	0.801676	0.642193	0.632819	0.0763773		845.574
GFG11-1.nd2	875.575	31	-1	-1	1670	2618	1367	1154	1197	1615	1625	1523	956	1580	1210	868	764	1458	0.637593	0.538246	0.558302	0.753265	0.757929	0.710354	0.445896	0.73694	0.564366	0.404851	0.356343	0.680037	0.576732	0.634866	0.646748	0.557692	0.634111	0.533868	0.78724	0.636822	0.548804	0.585018	0.691346	0.634277	0.622294	0.0671345		875.575
GFG11-1.nd2	905.575	32	-1	-1	1599	2608	1366	1193	1115	1586	1698	1526	813	1544	1190	974	882	1656	0.649394	0.56715	0.530069	0.753981	0.807226	0.725458	0.386499	0.734015	0.565724	0.463038	0.419301	0.787259	0.587406	0.668958	0.614042	0.558223	0.675355	0.545218	0.682373	0.634294	0.550124	0.669099	0.813491	0.734283	0.644406	0.0767613		905.575
GFG11-1.nd2	935.584	33	-1	-1	1701	2449	1405	1180	983	1675	1456	1828	803	1515	1195	886	917	1588	0.677108	0.568675	0.473735	0.807229	0.701687	0.880964	0.386988	0.73012	0.575904	0.426988	0.441928	0.765301	0.612475	0.670757	0.548784	0.597645	0.587057	0.662089	0.683237	0.630929	0.560024	0.617006	0.857389	0.713803	0.6451	0.07978		935.584
GFG11-1.nd2	965.582	34	-1	-1	1487	2456	1489	1228	1031	1660	1593	1524	804	1558	1281	1066	862	1584	0.755262	0.622876	0.522952	0.841998	0.808014	0.773015	0.407811	0.790261	0.649759	0.540705	0.437231	0.803449	0.683169	0.734688	0.605798	0.623388	0.676014	0.580961	0.720001	0.682899	0.631842	0.78133	0.848276	0.749384	0.693146	0.0746039		965.582
GFG11-1.nd2	995.575	35	-1	-1	1577	2431	1318	1192	1123	1719	1690	1698	787	1692	1067	1116	917	1629	0.657685	0.59481	0.560379	0.857784	0.843313	0.847305	0.392715	0.844311	0.532435	0.556886	0.457585	0.812874	0.594906	0.701584	0.649154	0.635075	0.705547	0.636793	0.693348	0.729607	0.517754	0.804712	0.887766	0.758175	0.692868	0.0935426		995.575
GFG11-1.nd2	1025.58	36	-1	-1	1780	2642	1471	1134	3000	1641	1628	1570	746	1868	1269	921	906	1855	0.66531	0.51289	1.35685	0.742198	0.736318	0.710086	0.337404	0.844867	0.573948	0.416554	0.409769	0.838987	0.601803	0.604958	1.5718	0.549499	0.616031	0.533666	0.595695	0.730086	0.558122	0.601929	0.794998	0.78253	0.71176	0.27261		1025.58
GFG11-1.nd2	1055.58	37	-1	-1	1612	2524	1411	1413	1062	1597	1709	1523	819	1662	1213	1004	952	1636	0.682302	0.683269	0.51354	0.772244	0.826402	0.73646	0.396035	0.803675	0.586557	0.485493	0.460348	0.791103	0.617173	0.805922	0.594895	0.571744	0.691398	0.553488	0.69921	0.694491	0.570383	0.701548	0.893127	0.737868	0.677604	0.0985998		1055.58
GFG11-1.nd2	1085.58	38	-1	-1	1508	2341	1436	1199	1054	1648	1628	1577	873	1548	1249	889	847	1746	0.746168	0.623019	0.547675	0.856326	0.845934	0.819434	0.453624	0.804365	0.649	0.461938	0.440114	0.907249	0.674943	0.734856	0.634437	0.633996	0.707739	0.615846	0.800886	0.695087	0.631104	0.66751	0.853871	0.846198	0.708039	0.0805805		1085.58
GFG11-1.nd2	1115.57	39	-1	-1	1878	2475	1476	1186	1039	1698	1654	1641	850	1638	1320	955	1006	1559	0.678153	0.544912	0.477372	0.780152	0.759936	0.753963	0.390535	0.752584	0.606478	0.438778	0.46221	0.716288	0.61342	0.642728	0.552997	0.577598	0.63579	0.566642	0.6895	0.650341	0.589755	0.634043	0.896739	0.668087	0.643137	0.0862552		1115.57
GFG11-1.nd2	1145.58	40	-1	-1	1521	2327	1504	1117	1081	1811	1570	1543	1020	1582	1343	868	918	1829	0.781705	0.580561	0.56185	0.941268	0.816008	0.801975	0.530146	0.822245	0.698025	0.451143	0.477131	0.950624	0.707088	0.684777	0.650859	0.696884	0.682702	0.602725	0.935986	0.710538	0.678777	0.651912	0.925687	0.886655	0.734549	0.108966		1145.58
GFG11-1.nd2	1175.58	41	-1	-1	1548	2655	1516	1152	962	1826	1767	1624	825	1452	1162	968	943	1767	0.721389	0.54818	0.457768	0.868903	0.840828	0.772781	0.392577	0.690935	0.552938	0.460623	0.448727	0.840828	0.65253	0.646583	0.530288	0.643307	0.703467	0.580785	0.693104	0.597067	0.537692	0.66561	0.870581	0.784247	0.658772	0.0936816		1175.58
GFG11-1.nd2	1205.58	42	-1	-1	1545	2404	1586	1332	1252	1858	1852	1613	896	1654	1353	1028	864	1705	0.803241	0.674601	0.634085	0.940998	0.937959	0.816916	0.453786	0.83768	0.685237	0.520638	0.437579	0.86351	0.726568	0.795698	0.734536	0.696683	0.784731	0.613954	0.801171	0.723876	0.666342	0.752333	0.848952	0.805403	0.745854	0.0635044		1205.58
GFG11-1.nd2	1235.57	43	-1	-1	1530	2516	1494	1246	1088	1780	1738	1640	895	1628	1412	994	915	1517	0.738507	0.615917	0.537815	0.879881	0.85912	0.810677	0.442412	0.804745	0.697973	0.491349	0.452299	0.749876	0.668013	0.72648	0.623016	0.651435	0.718771	0.609265	0.78109	0.695416	0.678727	0.71001	0.87751	0.699416	0.703262	0.0689965		1235.57
GFG11-1.nd2	1265.59	44	-1	-1	1640	2505	1608	1196	1112	1655	1658	1794	876	1664	1198	969	930	1742	0.775875	0.577081	0.53655	0.798552	0.8	0.865621	0.422678	0.802895	0.578046	0.467551	0.448733	0.840531	0.701814	0.680672	0.62155	0.591222	0.669309	0.650559	0.746249	0.693817	0.562107	0.675621	0.870593	0.78397	0.68729	0.0804937		1265.59
GFG11-1.nd2	1295.57	45	-1	-1	1674	2508	1484	1282	1236	1859	1788	1750	890	1901	1436	1009	967	1713	0.709708	0.613104	0.591105	0.889048	0.855093	0.83692	0.425634	0.909134	0.686753	0.482544	0.462458	0.819225	0.641963	0.723161	0.684748	0.658222	0.715402	0.628988	0.751467	0.785623	0.667816	0.697286	0.89722	0.764098	0.718	0.0714741		1295.57
GFG11-1.nd2	1325.57	46	-1	-1	1557	2535	1558	1312	1135	1620	1955	1737	877	1713	1362	816	942	1914	0.761486	0.641251	0.554741	0.791789	0.955523	0.848974	0.428641	0.837243	0.665689	0.398827	0.460411	0.935484	0.688799	0.756362	0.642623	0.586214	0.799426	0.638047	0.756777	0.723499	0.647333	0.576313	0.893248	0.872534	0.715098	0.0997874		1325.57
GFG11-1.nd2	1355.58	47	-1	-1	1576	2537	1644	1252	1024	1721	1887	1833	1043	1670	1562	924	971	1691	0.799416	0.608801	0.497933	0.836859	0.917578	0.89132	0.507172	0.812059	0.759543	0.449307	0.472161	0.822271	0.723109	0.718087	0.576816	0.619582	0.76768	0.669873	0.895426	0.701736	0.738599	0.649258	0.916046	0.766939	0.728596	0.0964337		1355.58
GFG11-1.nd2	1385.58	48	-1	-1	1705	2391	1776	1327	1252	1846	1985	1693	970	1814	1208	1067	907	1794	0.867188	0.647949	0.611328	0.901367	0.969238	0.82666	0.473633	0.885742	0.589844	0.520996	0.442871	0.875977	0.784411	0.764262	0.708175	0.667342	0.8109	0.621277	0.836211	0.765409	0.573579	0.75285	0.859219	0.817031	0.746722	0.084332		1385.58
