# Supplementary material for: Loci-specific phase separation of FET fusion oncoproteins promotes gene transcription
Source: Nat Commun. 2021 Mar 5;12:1491. doi: 10.1038/s41467-021-21690-7 (PMC7935978; doi:10.1038/s41467-021-21690-7)
Supplement: Supplementary file 12 — Source Data [file 41467_2021_21690_MOESM12_ESM.zip › Source_Data/Fig_6/SubFun_ZQ_Checkcolume.m]

function X1 = SubFun_ZQ_Checkcolume (X)

[aX,bX] = size(X);

if (aX == 1)
    X1 = X';
elseif (bX == 1)
    X1 = X;
end
