# Supplementary material for: Loci-specific phase separation of FET fusion oncoproteins promotes gene transcription
Source: Nat Commun. 2021 Mar 5;12:1491. doi: 10.1038/s41467-021-21690-7 (PMC7935978; doi:10.1038/s41467-021-21690-7)
Supplement: Supplementary file 12 — Source Data [file 41467_2021_21690_MOESM12_ESM.zip › Source_Data/Fig_6/Linyu_Seqcheck_2nd.m]

%% Linyu_Seqcheck_2nd.m

clear all;
close all;

%% input
path1 = '/Users/ZhiQi/Nutstore/ZhiQiLab_NutStore/No_01_Projects_NutStore/Project_24_01_LiPL_FUS/No_01_Maintext/NatComm/Revision/Figures/Figure_6/';
Lambdafile = 'lambda25xGGAA.txt';
% Lambdafile = 'lambda13xGGAA.txt';
% Lambdafile = 'lambda9xGGAA.txt';
% Lambdafile = 'lambda7xGGAA.txt';
% Lambdafile = 'lambda5xGGAA.txt';
% Lambdafile = 'lambda3xGGAA.txt';
% Lambdafile = 'lambdaDNA.txt';


repeat = 25;


Seqcheck_length = 4; % bp, 15, Gal4, CGG XXX XXX XXX XXC CG, 17-bp; 4, GGAA, 1, 120; p21, 20-bp
bp_distance = 20; % 20bp, 1 bp;

% bin_use = 1500; % 1500-bp;
distance_diff = Seqcheck_length+bp_distance; % dis = 5 bp
% distance_diff2 = Seqcheck_length+100; % 24 bp


bp_length_factor = 0.8;


%% Constant
Oripath = pwd;
% Confidence = 0.95;
% L_LambdaDNA = 48502;
bp_nm = 0.34;
flag_noplot = -1000;

%% Data Read
cd (path1)
% data_temp = 0; data_temp = load (Docu_01);
data_temp = 0; data_temp = fastaread(Lambdafile);
Seq_use = 0; Seq_use = data_temp.Sequence;
cd (Oripath)

L_LambdaDNA_real = length(Seq_use);


%% count numbe of GGAA

Seq_use_temp = []; Seq_use_temp = Seq_use;

count11 = 0; Flag_save=[];
for kkk = 1:(length(Seq_use_temp)-Seqcheck_length+1)
    
    
    
        if ( strcmp ( Seq_use_temp(kkk:(kkk+3)), 'GGAA') )
    
    
    
    
    
    % if ( strcmp ( Seq_use_temp(kkk:(kkk+2)), 'CGG')  && strcmp ( Seq_use_temp((kkk+15):(kkk+16)), 'CG')    )
    
    %             if ( strcmp ( Seq_use_temp(kkk:(kkk+1)), 'CG')  && strcmp ( Seq_use_temp((kkk+15):(kkk+16)), 'CG')    )
    %             if ( strcmp ( Seq_use_temp(kkk:(kkk+16)), 'CGGAGGACAGTCCTCCG')      )
    
    
%     if ( strcmp ( Seq_use_temp(kkk+3), 'C')  &&  strcmp ( Seq_use_temp((kkk+5):(kkk+6)), 'TG') &&  strcmp ( Seq_use_temp((kkk+13):(kkk+16)), 'CATG')   )
%         if ( strcmp ( Seq_use_temp((kkk+13):(kkk+16)), 'CATG')   )
            
%         if ( strcmp ( Seq_use_temp(kkk:(kkk+18)), 'AACATGTTGGGACATGTTC')   )   
%          if ( strcmp ( Seq_use_temp((kkk+2):(kkk+5)), 'CATG') &&  strcmp ( Seq_use_temp((kkk+12):(kkk+15)), 'CATG') )
% if ( strcmp ( Seq_use_temp((kkk+15)), 'G') &&  strcmp ( Seq_use_temp((kkk+12)), 'C') &&   strcmp ( Seq_use_temp((kkk+5)), 'G')  &&  strcmp ( Seq_use_temp((kkk+4)), 'T') && strcmp ( Seq_use_temp((kkk+2)), 'C') )
% if ( strcmp ( Seq_use_temp((kkk+15)), 'G') &&  strcmp ( Seq_use_temp((kkk+12)), 'C') &&   strcmp ( Seq_use_temp((kkk+5)), 'G')  &&  strcmp ( Seq_use_temp((kkk+2)), 'C') )
       
        count11 = count11 + 1;
        Flag_save(count11) = kkk;
    end
    
    
end
c11 = count11;

%% continue
if ( isempty(Flag_save) == 0  && length(Flag_save ) > 1 ) % has value
    
    diff_Flag_save = []; diff_Flag_save = diff(Flag_save);
    
    diff_Flag_save11 = []; diff_Flag_save11 = SubFun_ZQ_Checkcolume(diff_Flag_save);
    Flag_save11 = []; Flag_save11 = SubFun_ZQ_Checkcolume(Flag_save(2:end));
    
    
    idx4001 = []; idx4001 = find (diff_Flag_save11 > distance_diff);
    
    
    if ( isempty(idx4001) == 0 && length(idx4001) > 1)
        
        
        diff_Flag_save22 = []; diff_Flag_save22 = SubFun_ZQ_Checkcolume ( diff_Flag_save11(idx4001) );
        Flag_save22 = []; Flag_save22 = SubFun_ZQ_Checkcolume ( Flag_save11(idx4001) );
        idx4001_22  = []; idx4001_22 = SubFun_ZQ_Checkcolume ( idx4001 );
        
        
        temp = []; temp = [idx4001(1); diff(idx4001)];
        temp_22  = []; temp_22 = SubFun_ZQ_Checkcolume ( temp );
        
        
        xx=[]; xx= SubFun_ZQ_Checkcolume(Flag_save22 *bp_nm*bp_length_factor);
        yy = []; yy = SubFun_ZQ_Checkcolume (temp_22);
        
        
        xx201 = []; yy201 = [];
        if (xx(1) == 1)
            
            xx201 = xx;
            yy201 = yy;
            
        elseif (xx(1) > 1)
            
            bin201 = round( xx(1)/10 );
            
            if (bin201 > 0)
                bin202 = bin201;
            elseif(bin201 == 0)
                bin202 = 1;
            end
            
            xx_use = []; xx_use = SubFun_ZQ_Checkcolume( 1:bin202:xx(1)) ;
            %             xx_use = []; xx_use = xx_use1 *bp_nm*bp_length_factor
            yy_use1 = []; yy_use1(1:length(xx_use)) = 0;
            yy_use = []; yy_use = SubFun_ZQ_Checkcolume(yy_use1);
            
            xx201 = [xx_use; xx];
            yy201 = [yy_use; yy];
            
            
        end
        
        xx301 = []; yy301 = [];
        
        L_LambdaDNA_real_nm = L_LambdaDNA_real*bp_nm*bp_length_factor;
        if (xx(end) == L_LambdaDNA_real_nm)
            xx301 = xx201;
            yy301 = yy201;
            
        elseif (xx(end) < L_LambdaDNA_real_nm)
            
            bin301 = round( (L_LambdaDNA_real_nm - xx(end))/10 );
            
            if (bin301 > 0)
                bin302 = bin301;
            elseif(bin301 == 0)
                bin302 = 1;
            end
            
            
            xx_use = []; xx_use = SubFun_ZQ_Checkcolume( xx(end):bin302:L_LambdaDNA_real_nm) ;
            yy_use1 = []; yy_use1(1:length(xx_use)) = 0;
            yy_use = []; yy_use = SubFun_ZQ_Checkcolume(yy_use1);
            
            xx301 = [xx201; xx_use];
            yy301 = [yy201; yy_use];
            
            
        end
        
        xx=[]; xx = xx301;
        yy=[]; yy = yy301;
        
        
        
        
        
        d11 = 1;
        
    elseif ( isempty(idx4001) == 0 && length(idx4001) == 1)
        
        Flag_save22 = []; Flag_save22 = SubFun_ZQ_Checkcolume ( Flag_save11(idx4001) );
        temp = []; temp = [idx4001];
        temp_22  = []; temp_22 = SubFun_ZQ_Checkcolume ( temp );
        
        xx=[]; xx= SubFun_ZQ_Checkcolume(Flag_save22 *bp_nm*bp_length_factor);
        yy = []; yy = SubFun_ZQ_Checkcolume (temp_22);
        
                d11 = idx4001;
        
    else
        d11  = 1; xx=[]; yy=[];
        bin1 = round(Flag_save(end) - Flag_save(1));
        
        
        xx_use = 1;count1 = 0;
        while (xx_use < Flag_save(1))
            
            count1 = count1 + 1;
            xx(count1) = xx_use* bp_nm*bp_length_factor;
            yy(count1) = 0;
            
            xx_use = xx_use + bin1;
            
        end
        
        count1 = count1 + 1;
        xx(count1) = Flag_save(1) * bp_nm*bp_length_factor;
        yy(count1) = length(diff_Flag_save)+1;
        
        xx_use = Flag_save(end);
        while (xx_use <= L_LambdaDNA_real)
            
            count1 = count1 + 1;
            xx(count1) = xx_use* bp_nm*bp_length_factor;
            yy(count1) = 0;
            
            xx_use = xx_use + bin1;
            
        end
        
        
        
        
    end
    
    
    %
    %
    %     idx4002 = []; idx4002 = find (diff_Flag_save > distance_diff2);
    %
    %     if ( isempty(idx4002) == 0 && length(idx4002) > 1)
    %         temp2 = []; temp2 = [idx4002(1), diff(idx4002)];
    %
    %         e11 = max(temp2);
    %     elseif ( isempty(idx4002) == 0 && length(idx4002) == 1)
    %         e11 = idx4002;
    %     else
    %         e11=length(diff_Flag_save)+1;
    %     end
    
    
    
elseif ( length(Flag_save ) == 1 )
    
    
    
    d11  = 1; xx=[]; yy=[];
    %         bin1 = round(Flag_save(end) - Flag_save(1));
    bin1 = 100;
    
    xx_use = 1;count1 = 0;
    while (xx_use < Flag_save)
        
        count1 = count1 + 1;
        xx(count1) = xx_use* bp_nm*bp_length_factor;
        yy(count1) = 0;
        
        xx_use = xx_use + bin1;
        
    end
    
    count1 = count1 + 1;
    xx(count1) = Flag_save * bp_nm*bp_length_factor;
    yy(count1) = 1;
    
    xx_use = Flag_save;
    while (xx_use <= L_LambdaDNA_real)
        
        count1 = count1 + 1;
        xx(count1) = xx_use* bp_nm*bp_length_factor;
        yy(count1) = 0;
        
        xx_use = xx_use + bin1;
        
    end
    
    
    
    
    
    
    
else
    
    
    d11  = 1; xx=[]; yy=[];
    %         bin1 = round(Flag_save(end) - Flag_save(1));
    bin1 = 100;
    
    xx_use = 1;count1 = 0;
    while (xx_use <= L_LambdaDNA_real)
        
        count1 = count1 + 1;
        xx(count1) = xx_use* bp_nm*bp_length_factor;
        yy(count1) = 0;
        
        xx_use = xx_use + bin1;
        
    end
    
    
    
    
    
    
    
    
    
    
    %     e11 = 0;
end


%% plot

if (d11 ~= flag_noplot)
    
    
    figure;
    figSize = [25 49 900 600];
    figname = 'Figure_1';
    figure('NumberTitle', 'off', 'Name', figname, 'Pos', figSize);
    
    subplot(2,1,1)
    Color_temp  = [1, 0, 0]; % red
    MarkerSize_temp = 0.5;
    LineWidth_temp = 2;
    plot(xx, yy, '-', 'MarkerEdgeColor',Color_temp, ...
        'MarkerFaceColor',Color_temp, ...
        'LineWidth', LineWidth_temp, 'Color', Color_temp);
    
    title(['repeat: ', num2str(repeat),' dis: ', num2str(distance_diff), ' tot num: ', num2str(L_LambdaDNA_real)]);
    
    
end
