# Supplementary material for: Loci-specific phase separation of FET fusion oncoproteins promotes gene transcription
Source: Nat Commun. 2021 Mar 5;12:1491. doi: 10.1038/s41467-021-21690-7 (PMC7935978; doi:10.1038/s41467-021-21690-7)
Supplement: Supplementary file 12 — Source Data [file 41467_2021_21690_MOESM12_ESM.zip › Source_Data/Fig_6/lambdaDNA.txt]

>Lambda_NEB
GGGCGGCGACCTCGCGGGTTTTCGCTATTTATGAAAATTTTCCGGTTTAAGGCGTTTCCGTTCTTCTTCGTCATAACTTAATGTTTTTATTTAAAATACCCTCTGAAAAGAAAGGAAACGACAGGTGCTGAAAGCGAGGCTTTTTGGCCTCTGTCGTTTCCTTTCTCTGTTTTTGTCCGTGGAATGAACAATGGAAGTCAACAAAAAGCAGCTGGCTGACATTTTCGGTGCGAGTATCCGTACCATTCAGAACTGGCAGGAACAGGGAATGCCCGTTCTGCGAGGCGGTGGCAAGGGTAATGAGGTGCTTTATGACTCTGCCGCCGTCATAAAATGGTATGCCGAAAGGGATGCTGAAATTGAGAACGAAAAGCTGCGCCGGGAGGTTGAAGAACTGCGGCAGGCCAGCGAGGCAGATCTCCAGCCAGGAACTATTGAGTACGAACGCCATCGACTTACGCGTGCGCAGGCCGACGCACAGGAACTGAAGAATGCCAGAGACTCCGCTGAAGTGGTGGAAACCGCATTCTGTACTTTCGTGCTGTCGCGGATCGCAGGTGAAATTGCCAGTATTCTCGACGGGCTCCCCCTGTCGGTGCAGCGGCGTTTTCCGGAACTGGAAAACCGACATGTTGATTTCCTGAAACGGGATATCATCAAAGCCATGAACAAAGCAGCCGCGCTGGATGAACTGATACCGGGGTTGCTGAGTGAATATATCGAACAGTCAGGTTAACAGGCTGCGGCATTTTGTCCGCGCCGGGCTTCGCTCACTGTTCAGGCCGGAGCCACAGACCGCCGTTGAATGGGCGGATGCTAATTACTATCTCCCGAAAGAATCCGCATACCAGGAAGGGCGCTGGGAAACACTGCCCTTTCAGCGGGCCATCATGAATGCGATGGGCAGCGACTACATCCGTGAGGTGAATGTGGTGAAGTCTGCCCGTGTCGGTTATTCCAAAATGCTGCTGGGTGTTTATGCCTACTTTATAGAGCATAAGCAGCGCAACACCCTTATCTGGTTGCCGACGGATGGTGATGCCGAGAACTTTATGAAAACCCACGTTGAGCCGACTATTCGTGATATTCCGTCGCTGCTGGCGCTGGCCCCGTGGTATGGCAAAAAGCACCGGGATAACACGCTCACCATGAAGCGTTTCACTAATGGGCGTGGCTTCTGGTGCCTGGGCGGTAAAGCGGCAAAAAACTACCGTGAAAAGTCGGTGGATGTGGCGGGTTATGATGAACTTGCTGCTTTTGATGATGATATTGAACAGGAAGGCTCTCCGACGTTCCTGGGTGACAAGCGTATTGAAGGCTCGGTCTGGCCAAAGTCCATCCGTGGCTCCACGCCAAAAGTGAGAGGCACCTGTCAGATTGAGCGTGCAGCCAGTGAATCCCCGCATTTTATGCGTTTTCATGTTGCCTGCCCGCATTGCGGGGAGGAGCAGTATCTTAAATTTGGCGACAAAGAGACGCCGTTTGGCCTCAAATGGACGCCGGATGACCCCTCCAGCGTGTTTTATCTCTGCGAGCATAATGCCTGCGTCATCCGCCAGCAGGAGCTGGACTTTACTGATGCCCGTTATATCTGCGAAAAGACCGGGATCTGGACCCGTGATGGCATTCTCTGGTTTTCGTCATCCGGTGAAGAGATTGAGCCACCTGACAGTGTGACCTTTCACATCTGGACAGCGTACAGCCCGTTCACCACCTGGGTGCAGATTGTCAAAGACTGGATGAAAACGAAAGGGGATACGGGAAAACGTAAAACCTTCGTAAACACCACGCTCGGTGAGACGTGGGAGGCGAAAATTGGCGAACGTCCGGATGCTGAAGTGATGGCAGAGCGGAAAGAGCATTATTCAGCGCCCGTTCCTGACCGTGTGGCTTACCTGACCGCCGGTATCGACTCCCAGCTGGACCGCTACGAAATGCGCGTATGGGGATGGGGGCCGGGTGAGGAAAGCTGGCTGATTGACCGGCAGATTATTATGGGCCGCCACGACGATGAACAGACGCTGCTGCGTGTGGATGAGGCCATCAATAAAACCTATACCCGCCGGAATGGTGCAGAAATGTCGATATCCCGTATCTGCTGGGATACTGGCGGGATTGACCCGACCATTGTGTATGAACGCTCGAAAAAACATGGGCTGTTCCGGGTGATCCCCATTAAAGGGGCATCCGTCTACGGAAAGCCGGTGGCCAGCATGCCACGTAAGCGAAACAAAAACGGGGTTTACCTTACCGAAATCGGTACGGATACCGCGAAAGAGCAGATTTATAACCGCTTCACACTGACGCCGGAAGGGGATGAACCGCTTCCCGGTGCCGTTCACTTCCCGAATAACCCGGATATTTTTGATCTGACCGAAGCGCAGCAGCTGACTGCTGAAGAGCAGGTCGAAAAATGGGTGGATGGCAGGAAAAAAATACTGTGGGACAGCAAAAAGCGACGCAATGAGGCACTCGACTGCTTCGTTTATGCGCTGGCGGCGCTGCGCATCAGTATTTCCCGCTGGCAGCTGGATCTCAGTGCGCTGCTGGCGAGCCTGCAGGAAGAGGATGGTGCAGCAACCAACAAGAAAACACTGGCAGATTACGCCCGTGCCTTATCCGGAGAGGATGAATGACGCGACAGGAAGAACTTGCCGCTGCCCGTGCGGCACTGCATGACCTGATGACAGGTAAACGGGTGGCAACAGTACAGAAAGACGGACGAAGGGTGGAGTTTACGGCCACTTCCGTGTCTGACCTGAAAAAATATATTGCAGAGCTGGAAGTGCAGACCGGCATGACACAGCGACGCAGGGGACCTGCAGGATTTTATGTATGAAAACGCCCACCATTCCCACCCTTCTGGGGCCGGACGGCATGACATCGCTGCGCGAATATGCCGGTTATCACGGCGGTGGCAGCGGATTTGGAGGGCAGTTGCGGTCGTGGAACCCACCGAGTGAAAGTGTGGATGCAGCCCTGTTGCCCAACTTTACCCGTGGCAATGCCCGCGCAGACGATCTGGTACGCAATAACGGCTATGCCGCCAACGCCATCCAGCTGCATCAGGATCATATCGTCGGGTCTTTTTTCCGGCTCAGTCATCGCCCAAGCTGGCGCTATCTGGGCATCGGGGAGGAAGAAGCCCGTGCCTTTTCCCGCGAGGTTGAAGCGGCATGGAAAGAGTTTGCCGAGGATGACTGCTGCTGCATTGACGTTGAGCGAAAACGCACGTTTACCATGATGATTCGGGAAGGTGTGGCCATGCACGCCTTTAACGGTGAACTGTTCGTTCAGGCCACCTGGGATACCAGTTCGTCGCGGCTTTTCCGGACACAGTTCCGGATGGTCAGCCCGAAGCGCATCAGCAACCCGAACAATACCGGCGACAGCCGGAACTGCCGTGCCGGTGTGCAGATTAATGACAGCGGTGCGGCGCTGGGATATTACGTCAGCGAGGACGGGTATCCTGGCTGGATGCCGCAGAAATGGACATGGATACCCCGTGAGTTACCCGGCGGGCGCGCCTCGTTCATTCACGTTTTTGAACCCGTGGAGGACGGGCAGACTCGCGGTGCAAATGTGTTTTACAGCGTGATGGAGCAGATGAAGATGCTCGACACGCTGCAGAACACGCAGCTGCAGAGCGCCATTGTGAAGGCGATGTATGCCGCCACCATTGAGAGTGAGCTGGATACGCAGTCAGCGATGGATTTTATTCTGGGCGCGAACAGTCAGGAGCAGCGGGAAAGGCTGACCGGCTGGATTGGTGAAATTGCCGCGTATTACGCCGCAGCGCCGGTCCGGCTGGGAGGCGCAAAAGTACCGCACCTGATGCCGGGTGACTCACTGAACCTGCAGACGGCTCAGGATACGGATAACGGCTACTCCGTGTTTGAGCAGTCACTGCTGCGGTATATCGCTGCCGGGCTGGGTGTCTCGTATGAGCAGCTTTCCCGGAATTACGCCCAGATGAGCTACTCCACGGCACGGGCCAGTGCGAACGAGTCGTGGGCGTACTTTATGGGGCGGCGAAAATTCGTCGCATCCCGTCAGGCGAGCCAGATGTTTCTGTGCTGGCTGGAAGAGGCCATCGTTCGCCGCGTGGTGACGTTACCTTCAAAAGCGCGCTTCAGTTTTCAGGAAGCCCGCAGTGCCTGGGGGAACTGCGACTGGATAGGCTCCGGTCGTATGGCCATCGATGGTCTGAAAGAAGTTCAGGAAGCGGTGATGCTGATAGAAGCCGGACTGAGTACCTACGAGAAAGAGTGCGCAAAACGCGGTGACGACTATCAGGAAATTTTTGCCCAGCAGGTCCGTGAAACGATGGAGCGCCGTGCAGCCGGTCTTAAACCGCCCGCCTGGGCGGCTGCAGCATTTGAATCCGGGCTGCGACAATCAACAGAGGAGGAGAAGAGTGACAGCAGAGCTGCGTAATCTCCCGCATATTGCCAGCATGGCCTTTAATGAGCCGCTGATGCTTGAACCCGCCTATGCGCGGGTTTTCTTTTGTGCGCTTGCAGGCCAGCTTGGGATCAGCAGCCTGACGGATGCGGTGTCCGGCGACAGCCTGACTGCCCAGGAGGCACTCGCGACGCTGGCATTATCCGGTGATGATGACGGACCACGACAGGCCCGCAGTTATCAGGTCATGAACGGCATCGCCGTGCTGCCGGTGTCCGGCACGCTGGTCAGCCGGACGCGGGCGCTGCAGCCGTACTCGGGGATGACCGGTTACAACGGCATTATCGCCCGTCTGCAACAGGCTGCCAGCGATCCGATGGTGGACGGCATTCTGCTCGATATGGACACGCCCGGCGGGATGGTGGCGGGGGCATTTGACTGCGCTGACATCATCGCCCGTGTGCGTGACATAAAACCGGTATGGGCGCTTGCCAACGACATGAACTGCAGTGCAGGTCAGTTGCTTGCCAGTGCCGCCTCCCGGCGTCTGGTCACGCAGACCGCCCGGACAGGCTCCATCGGCGTCATGATGGCTCACAGTAATTACGGTGCTGCGCTGGAGAAACAGGGTGTGGAAATCACGCTGATTTACAGCGGCAGCCATAAGGTGGATGGCAACCCCTACAGCCATCTTCCGGATGACGTCCGGGAGACACTGCAGTCCCGGATGGACGCAACCCGCCAGATGTTTGCGCAGAAGGTGTCGGCATATACCGGCCTGTCCGTGCAGGTTGTGCTGGATACCGAGGCTGCAGTGTACAGCGGTCAGGAGGCCATTGATGCCGGACTGGCTGATGAACTTGTTAACAGCACCGATGCGATCACCGTCATGCGTGATGCACTGGATGCACGTAAATCCCGTCTCTCAGGAGGGCGAATGACCAAAGAGACTCAATCAACAACTGTTTCAGCCACTGCTTCGCAGGCTGACGTTACTGACGTGGTGCCAGCGACGGAGGGCGAGAACGCCAGCGCGGCGCAGCCGGACGTGAACGCGCAGATCACCGCAGCGGTTGCGGCAGAAAACAGCCGCATTATGGGGATCCTCAACTGTGAGGAGGCTCACGGACGCGAAGAACAGGCACGCGTGCTGGCAGAAACCCCCGGTATGACCGTGAAAACGGCCCGCCGCATTCTGGCCGCAGCACCACAGAGTGCACAGGCGCGCAGTGACACTGCGCTGGATCGTCTGATGCAGGGGGCACCGGCACCGCTGGCTGCAGGTAACCCGGCATCTGATGCCGTTAACGATTTGCTGAACACACCAGTGTAAGGGATGTTTATGACGAGCAAAGAAACCTTTACCCATTACCAGCCGCAGGGCAACAGTGACCCGGCTCATACCGCAACCGCGCCCGGCGGATTGAGTGCGAAAGCGCCTGCAATGACCCCGCTGATGCTGGACACCTCCAGCCGTAAGCTGGTTGCGTGGGATGGCACCACCGACGGTGCTGCCGTTGGCATTCTTGCGGTTGCTGCTGACCAGACCAGCACCACGCTGACGTTCTACAAGTCCGGCACGTTCCGTTATGAGGATGTGCTCTGGCCGGAGGCTGCCAGCGACGAGACGAAAAAACGGACCGCGTTTGCCGGAACGGCAATCAGCATCGTTTAACTTTACCCTTCATCACTAAAGGCCGCCTGTGCGGCTTTTTTTACGGGATTTTTTTATGTCGATGTACACAACCGCCCAACTGCTGGCGGCAAATGAGCAGAAATTTAAGTTTGATCCGCTGTTTCTGCGTCTCTTTTTCCGTGAGAGCTATCCCTTCACCACGGAGAAAGTCTATCTCTCACAAATTCCGGGACTGGTAAACATGGCGCTGTACGTTTCGCCGATTGTTTCCGGTGAGGTTATCCGTTCCCGTGGCGGCTCCACCTCTGAATTTACGCCGGGATATGTCAAGCCGAAGCATGAAGTGAATCCGCAGATGACCCTGCGTCGCCTGCCGGATGAAGATCCGCAGAATCTGGCGGACCCGGCTTACCGCCGCCGTCGCATCATCATGCAGAACATGCGTGACGAAGAGCTGGCCATTGCTCAGGTCGAAGAGATGCAGGCAGTTTCTGCCGTGCTTAAGGGCAAATACACCATGACCGGTGAAGCCTTCGATCCGGTTGAGGTGGATATGGGCCGCAGTGAGGAGAATAACATCACGCAGTCCGGCGGCACGGAGTGGAGCAAGCGTGACAAGTCCACGTATGACCCGACCGACGATATCGAAGCCTACGCGCTGAACGCCAGCGGTGTGGTGAATATCATCGTGTTCGATCCGAAAGGCTGGGCGCTGTTCCGTTCCTTCAAAGCCGTCAAGGAGAAGCTGGATACCCGTCGTGGCTCTAATTCCGAGCTGGAGACAGCGGTGAAAGACCTGGGCAAAGCGGTGTCCTATAAGGGGATGTATGGCGATGTGGCCATCGTCGTGTATTCCGGACAGTACGTGGAAAACGGCGTCAAAAAGAACTTCCTGCCGGACAACACGATGGTGCTGGGGAACACTCAGGCACGCGGTCTGCGCACCTATGGCTGCATTCAGGATGCGGACGCACAGCGCGAAGGCATTAACGCCTCTGCCCGTTACCCGAAAAACTGGGTGACCACCGGCGATCCGGCGCGTGAGTTCACCATGATTCAGTCAGCACCGCTGATGCTGCTGGCTGACCCTGATGAGTTCGTGTCCGTACAACTGGCGTAATCATGGCCCTTCGGGGCCATTGTTTCTCTGTGGAGGAGTCCATGACGAAAGATGAACTGATTGCCCGTCTCCGCTCGCTGGGTGAACAACTGAACCGTGATGTCAGCCTGACGGGGACGAAAGAAGAACTGGCGCTCCGTGTGGCAGAGCTGAAAGAGGAGCTTGATGACACGGATGAAACTGCCGGTCAGGACACCCCTCTCAGCCGGGAAAATGTGCTGACCGGACATGAAAATGAGGTGGGATCAGCGCAGCCGGATACCGTGATTCTGGATACGTCTGAACTGGTCACGGTCGTGGCACTGGTGAAGCTGCATACTGATGCACTTCACGCCACGCGGGATGAACCTGTGGCATTTGTGCTGCCGGGAACGGCGTTTCGTGTCTCTGCCGGTGTGGCAGCCGAAATGACAGAGCGCGGCCTGGCCAGAATGCAATAACGGGAGGCGCTGTGGCTGATTTCGATAACCTGTTCGATGCTGCCATTGCCCGCGCCGATGAAACGATACGCGGGTACATGGGAACGTCAGCCACCATTACATCCGGTGAGCAGTCAGGTGCGGTGATACGTGGTGTTTTTGATGACCCTGAAAATATCAGCTATGCCGGACAGGGCGTGCGCGTTGAAGGCTCCAGCCCGTCCCTGTTTGTCCGGACTGATGAGGTGCGGCAGCTGCGGCGTGGAGACACGCTGACCATCGGTGAGGAAAATTTCTGGGTAGATCGGGTTTCGCCGGATGATGGCGGAAGTTGTCATCTCTGGCTTGGACGGGGCGTACCGCCTGCCGTTAACCGTCGCCGCTGAAAGGGGGATGTATGGCCATAAAAGGTCTTGAGCAGGCCGTTGAAAACCTCAGCCGTATCAGCAAAACGGCGGTGCCTGGTGCCGCCGCAATGGCCATTAACCGCGTTGCTTCATCCGCGATATCGCAGTCGGCGTCACAGGTTGCCCGTGAGACAAAGGTACGCCGGAAACTGGTAAAGGAAAGGGCCAGGCTGAAAAGGGCCACGGTCAAAAATCCGCAGGCCAGAATCAAAGTTAACCGGGGGGATTTGCCCGTAATCAAGCTGGGTAATGCGCGGGTTGTCCTTTCGCGCCGCAGGCGTCGTAAAAAGGGGCAGCGTTCATCCCTGAAAGGTGGCGGCAGCGTGCTTGTGGTGGGTAACCGTCGTATTCCCGGCGCGTTTATTCAGCAACTGAAAAATGGCCGGTGGCATGTCATGCAGCGTGTGGCTGGGAAAAACCGTTACCCCATTGATGTGGTGAAAATCCCGATGGCGGTGCCGCTGACCACGGCGTTTAAACAAAATATTGAGCGGATACGGCGTGAACGTCTTCCGAAAGAGCTGGGCTATGCGCTGCAGCATCAACTGAGGATGGTAATAAAGCGATGAAACATACTGAACTCCGTGCAGCCGTACTGGATGCACTGGAGAAGCATGACACCGGGGCGACGTTTTTTGATGGTCGCCCCGCTGTTTTTGATGAGGCGGATTTTCCGGCAGTTGCCGTTTATCTCACCGGCGCTGAATACACGGGCGAAGAGCTGGACAGCGATACCTGGCAGGCGGAGCTGCATATCGAAGTTTTCCTGCCTGCTCAGGTGCCGGATTCAGAGCTGGATGCGTGGATGGAGTCCCGGATTTATCCGGTGATGAGCGATATCCCGGCACTGTCAGATTTGATCACCAGTATGGTGGCCAGCGGCTATGACTACCGGCGCGACGATGATGCGGGCTTGTGGAGTTCAGCCGATCTGACTTATGTCATTACCTATGAAATGTGAGGACGCTATGCCTGTACCAAATCCTACAATGCCGGTGAAAGGTGCCGGGACCACCCTGTGGGTTTATAAGGGGAGCGGTGACCCTTACGCGAATCCGCTTTCAGACGTTGACTGGTCGCGTCTGGCAAAAGTTAAAGACCTGACGCCCGGCGAACTGACCGCTGAGTCCTATGACGACAGCTATCTCGATGATGAAGATGCAGACTGGACTGCGACCGGGCAGGGGCAGAAATCTGCCGGAGATACCAGCTTCACGCTGGCGTGGATGCCCGGAGAGCAGGGGCAGCAGGCGCTGCTGGCGTGGTTTAATGAAGGCGATACCCGTGCCTATAAAATCCGCTTCCCGAACGGCACGGTCGATGTGTTCCGTGGCTGGGTCAGCAGTATCGGTAAGGCGGTGACGGCGAAGGAAGTGATCACCCGCACGGTGAAAGTCACCAATGTGGGACGTCCGTCGATGGCAGAAGATCGCAGCACGGTAACAGCGGCAACCGGCATGACCGTGACGCCTGCCAGCACCTCGGTGGTGAAAGGGCAGAGCACCACGCTGACCGTGGCCTTCCAGCCGGAGGGCGTAACCGACAAGAGCTTTCGTGCGGTGTCTGCGGATAAAACAAAAGCCACCGTGTCGGTCAGTGGTATGACCATCACCGTGAACGGCGTTGCTGCAGGCAAGGTCAACATTCCGGTTGTATCCGGTAATGGTGAGTTTGCTGCGGTTGCAGAAATTACCGTCACCGCCAGTTAATCCGGAGAGTCAGCGATGTTCCTGAAAACCGAATCATTTGAACATAACGGTGTGACCGTCACGCTTTCTGAACTGTCAGCCCTGCAGCGCATTGAGCATCTCGCCCTGATGAAACGGCAGGCAGAACAGGCGGAGTCAGACAGCAACCGGAAGTTTACTGTGGAAGACGCCATCAGAACCGGCGCGTTTCTGGTGGCGATGTCCCTGTGGCATAACCATCCGCAGAAGACGCAGATGCCGTCCATGAATGAAGCCGTTAAACAGATTGAGCAGGAAGTGCTTACCACCTGGCCCACGGAGGCAATTTCTCATGCTGAAAACGTGGTGTACCGGCTGTCTGGTATGTATGAGTTTGTGGTGAATAATGCCCCTGAACAGACAGAGGACGCCGGGCCCGCAGAGCCTGTTTCTGCGGGAAAGTGTTCGACGGTGAGCTGAGTTTTGCCCTGAAACTGGCGCGTGAGATGGGGCGACCCGACTGGCGTGCCATGCTTGCCGGGATGTCATCCACGGAGTATGCCGACTGGCACCGCTTTTACAGTACCCATTATTTTCATGATGTTCTGCTGGATATGCACTTTTCCGGGCTGACGTACACCGTGCTCAGCCTGTTTTTCAGCGATCCGGATATGCATCCGCTGGATTTCAGTCTGCTGAACCGGCGCGAGGCTGACGAAGAGCCTGAAGATGATGTGCTGATGCAGAAAGCGGCAGGGCTTGCCGGAGGTGTCCGCTTTGGCCCGGACGGGAATGAAGTTATCCCCGCTTCCCCGGATGTGGCGGACATGACGGAGGATGACGTAATGCTGATGACAGTATCAGAAGGGATCGCAGGAGGAGTCCGGTATGGCTGAACCGGTAGGCGATCTGGTCGTTGATTTGAGTCTGGATGCGGCCAGATTTGACGAGCAGATGGCCAGAGTCAGGCGTCATTTTTCTGGTACGGAAAGTGATGCGAAAAAAACAGCGGCAGTCGTTGAACAGTCGCTGAGCCGACAGGCGCTGGCTGCACAGAAAGCGGGGATTTCCGTCGGGCAGTATAAAGCCGCCATGCGTATGCTGCCTGCACAGTTCACCGACGTGGCCACGCAGCTTGCAGGCGGGCAAAGTCCGTGGCTGATCCTGCTGCAACAGGGGGGGCAGGTGAAGGACTCCTTCGGCGGGATGATCCCCATGTTCAGGGGGCTTGCCGGTGCGATCACCCTGCCGATGGTGGGGGCCACCTCGCTGGCGGTGGCGACCGGTGCGCTGGCGTATGCCTGGTATCAGGGCAACTCAACCCTGTCCGATTTCAACAAAACGCTGGTCCTTTCCGGCAATCAGGCGGGACTGACGGCAGATCGTATGCTGGTCCTGTCCAGAGCCGGGCAGGCGGCAGGGCTGACGTTTAACCAGACCAGCGAGTCACTCAGCGCACTGGTTAAGGCGGGGGTAAGCGGTGAGGCTCAGATTGCGTCCATCAGCCAGAGTGTGGCGCGTTTCTCCTCTGCATCCGGCGTGGAGGTGGACAAGGTCGCTGAAGCCTTCGGGAAGCTGACCACAGACCCGACGTCGGGGCTGACGGCGATGGCTCGCCAGTTCCATAACGTGTCGGCGGAGCAGATTGCGTATGTTGCTCAGTTGCAGCGTTCCGGCGATGAAGCCGGGGCATTGCAGGCGGCGAACGAGGCCGCAACGAAAGGGTTTGATGACCAGACCCGCCGCCTGAAAGAGAACATGGGCACGCTGGAGACCTGGGCAGACAGGACTGCGCGGGCATTCAAATCCATGTGGGATGCGGTGCTGGATATTGGTCGTCCTGATACCGCGCAGGAGATGCTGATTAAGGCAGAGGCTGCGTATAAGAAAGCAGACGACATCTGGAATCTGCGCAAGGATGATTATTTTGTTAACGATGAAGCGCGGGCGCGTTACTGGGATGATCGTGAAAAGGCCCGTCTTGCGCTTGAAGCCGCCCGAAAGAAGGCTGAGCAGCAGACTCAACAGGACAAAAATGCGCAGCAGCAGAGCGATACCGAAGCGTCACGGCTGAAATATACCGAAGAGGCGCAGAAGGCTTACGAACGGCTGCAGACGCCGCTGGAGAAATATACCGCCCGTCAGGAAGAACTGAACAAGGCACTGAAAGACGGGAAAATCCTGCAGGCGGATTACAACACGCTGATGGCGGCGGCGAAAAAGGATTATGAAGCGACGCTGAAAAAGCCGAAACAGTCCAGCGTGAAGGTGTCTGCGGGCGATCGTCAGGAAGACAGTGCTCATGCTGCCCTGCTGACGCTTCAGGCAGAACTCCGGACGCTGGAGAAGCATGCCGGAGCAAATGAGAAAATCAGCCAGCAGCGCCGGGATTTGTGGAAGGCGGAGAGTCAGTTCGCGGTACTGGAGGAGGCGGCGCAACGTCGCCAGCTGTCTGCACAGGAGAAATCCCTGCTGGCGCATAAAGATGAGACGCTGGAGTACAAACGCCAGCTGGCTGCACTTGGCGACAAGGTTACGTATCAGGAGCGCCTGAACGCGCTGGCGCAGCAGGCGGATAAATTCGCACAGCAGCAACGGGCAAAACGGGCCGCCATTGATGCGAAAAGCCGGGGGCTGACTGACCGGCAGGCAGAACGGGAAGCCACGGAACAGCGCCTGAAGGAACAGTATGGCGATAATCCGCTGGCGCTGAATAACGTCATGTCAGAGCAGAAAAAGACCTGGGCGGCTGAAGACCAGCTTCGCGGGAACTGGATGGCAGGCCTGAAGTCCGGCTGGAGTGAGTGGGAAGAGAGCGCCACGGACAGTATGTCGCAGGTAAAAAGTGCAGCCACGCAGACCTTTGATGGTATTGCACAGAATATGGCGGCGATGCTGACCGGCAGTGAGCAGAACTGGCGCAGCTTCACCCGTTCCGTGCTGTCCATGATGACAGAAATTCTGCTTAAGCAGGCAATGGTGGGGATTGTCGGGAGTATCGGCAGCGCCATTGGCGGGGCTGTTGGTGGCGGCGCATCCGCGTCAGGCGGTACAGCCATTCAGGCCGCTGCGGCGAAATTCCATTTTGCAACCGGAGGATTTACGGGAACCGGCGGCAAATATGAGCCAGCGGGGATTGTTCACCGTGGTGAGTTTGTCTTCACGAAGGAGGCAACCAGCCGGATTGGCGTGGGGAATCTTTACCGGCTGATGCGCGGCTATGCCACCGGCGGTTATGTCGGTACACCGGGCAGCATGGCAGACAGCCGGTCGCAGGCGTCCGGGACGTTTGAGCAGAATAACCATGTGGTGATTAACAACGACGGCACGAACGGGCAGATAGGTCCGGCTGCTCTGAAGGCGGTGTATGACATGGCCCGCAAGGGTGCCCGTGATGAAATTCAGACACAGATGCGTGATGGTGGCCTGTTCTCCGGAGGTGGACGATGAAGACCTTCCGCTGGAAAGTGAAACCCGGTATGGATGTGGCTTCGGTCCCTTCTGTAAGAAAGGTGCGCTTTGGTGATGGCTATTCTCAGCGAGCGCCTGCCGGGCTGAATGCCAACCTGAAAACGTACAGCGTGACGCTTTCTGTCCCCCGTGAGGAGGCCACGGTACTGGAGTCGTTTCTGGAAGAGCACGGGGGCTGGAAATCCTTTCTGTGGACGCCGCCTTATGAGTGGCGGCAGATAAAGGTGACCTGCGCAAAATGGTCGTCGCGGGTCAGTATGCTGCGTGTTGAGTTCAGCGCAGAGTTTGAACAGGTGGTGAACTGATGCAGGATATCCGGCAGGAAACACTGAATGAATGCACCCGTGCGGAGCAGTCGGCCAGCGTGGTGCTCTGGGAAATCGACCTGACAGAGGTCGGTGGAGAACGTTATTTTTTCTGTAATGAGCAGAACGAAAAAGGTGAGCCGGTCACCTGGCAGGGGCGACAGTATCAGCCGTATCCCATTCAGGGGAGCGGTTTTGAACTGAATGGCAAAGGCACCAGTACGCGCCCCACGCTGACGGTTTCTAACCTGTACGGTATGGTCACCGGGATGGCGGAAGATATGCAGAGTCTGGTCGGCGGAACGGTGGTCCGGCGTAAGGTTTACGCCCGTTTTCTGGATGCGGTGAACTTCGTCAACGGAAACAGTTACGCCGATCCGGAGCAGGAGGTGATCAGCCGCTGGCGCATTGAGCAGTGCAGCGAACTGAGCGCGGTGAGTGCCTCCTTTGTACTGTCCACGCCGACGGAAACGGATGGCGCTGTTTTTCCGGGACGTATCATGCTGGCCAACACCTGCACCTGGACCTATCGCGGTGACGAGTGCGGTTATAGCGGTCCGGCTGTCGCGGATGAATATGACCAGCCAACGTCCGATATCACGAAGGATAAATGCAGCAAATGCCTGAGCGGTTGTAAGTTCCGCAATAACGTCGGCAACTTTGGCGGCTTCCTTTCCATTAACAAACTTTCGCAGTAAATCCCATGACACAGACAGAATCAGCGATTCTGGCGCACGCCCGGCGATGTGCGCCAGCGGAGTCGTGCGGCTTCGTGGTAAGCACGCCGGAGGGGGAAAGATATTTCCCCTGCGTGAATATCTCCGGTGAGCCGGAGGCTATTTCCGTATGTCGCCGGAAGACTGGCTGCAGGCAGAAATGCAGGGTGAGATTGTGGCGCTGGTCCACAGCCACCCCGGTGGTCTGCCCTGGCTGAGTGAGGCCGACCGGCGGCTGCAGGTGCAGAGTGATTTGCCGTGGTGGCTGGTCTGCCGGGGGACGATTCATAAGTTCCGCTGTGTGCCGCATCTCACCGGGCGGCGCTTTGAGCACGGTGTGACGGACTGTTACACACTGTTCCGGGATGCTTATCATCTGGCGGGGATTGAGATGCCGGACTTTCATCGTGAGGATGACTGGTGGCGTAACGGCCAGAATCTCTATCTGGATAATCTGGAGGCGACGGGGCTGTATCAGGTGCCGTTGTCAGCGGCACAGCCGGGCGATGTGCTGCTGTGCTGTTTTGGTTCATCAGTGCCGAATCACGCCGCAATTTACTGCGGCGACGGCGAGCTGCTGCACCATATTCCTGAACAACTGAGCAAACGAGAGAGGTACACCGACAAATGGCAGCGACGCACACACTCCCTCTGGCGTCACCGGGCATGGCGCGCATCTGCCTTTACGGGGATTTACAACGATTTGGTCGCCGCATCGACCTTCGTGTGAAAACGGGGGCTGAAGCCATCCGGGCACTGGCCACACAGCTCCCGGCGTTTCGTCAGAAACTGAGCGACGGCTGGTATCAGGTACGGATTGCCGGGCGGGACGTCAGCACGTCCGGGTTAACGGCGCAGTTACATGAGACTCTGCCTGATGGCGCTGTAATTCATATTGTTCCCAGAGTCGCCGGGGCCAAGTCAGGTGGCGTATTCCAGATTGTCCTGGGGGCTGCCGCCATTGCCGGATCATTCTTTACCGCCGGAGCCACCCTTGCAGCATGGGGGGCAGCCATTGGGGCCGGTGGTATGACCGGCATCCTGTTTTCTCTCGGTGCCAGTATGGTGCTCGGTGGTGTGGCGCAGATGCTGGCACCGAAAGCCAGAACTCCCCGTATACAGACAACGGATAACGGTAAGCAGAACACCTATTTCTCCTCACTGGATAACATGGTTGCCCAGGGCAATGTTCTGCCTGTTCTGTACGGGGAAATGCGCGTGGGGTCACGCGTGGTTTCTCAGGAGATCAGCACGGCAGACGAAGGGGACGGTGGTCAGGTTGTGGTGATTGGTCGCTGATGCAAAATGTTTTATGTGAAACCGCCTGCGGGCGGTTTTGTCATTTATGGAGCGTGAGGAATGGGTAAAGGAAGCAGTAAGGGGCATACCCCGCGCGAAGCGAAGGACAACCTGAAGTCCACGCAGTTGCTGAGTGTGATCGATGCCATCAGCGAAGGGCCGATTGAAGGTCCGGTGGATGGCTTAAAAAGCGTGCTGCTGAACAGTACGCCGGTGCTGGACACTGAGGGGAATACCAACATATCCGGTGTCACGGTGGTGTTCCGGGCTGGTGAGCAGGAGCAGACTCCGCCGGAGGGATTTGAATCCTCCGGCTCCGAGACGGTGCTGGGTACGGAAGTGAAATATGACACGCCGATCACCCGCACCATTACGTCTGCAAACATCGACCGTCTGCGCTTTACCTTCGGTGTACAGGCACTGGTGGAAACCACCTCAAAGGGTGACAGGAATCCGTCGGAAGTCCGCCTGCTGGTTCAGATACAACGTAACGGTGGCTGGGTGACGGAAAAAGACATCACCATTAAGGGCAAAACCACCTCGCAGTATCTGGCCTCGGTGGTGATGGGTAACCTGCCGCCGCGCCCGTTTAATATCCGGATGCGCAGGATGACGCCGGACAGCACCACAGACCAGCTGCAGAACAAAACGCTCTGGTCGTCATACACTGAAATCATCGATGTGAAACAGTGCTACCCGAACACGGCACTGGTCGGCGTGCAGGTGGACTCGGAGCAGTTCGGCAGCCAGCAGGTGAGCCGTAATTATCATCTGCGCGGGCGTATTCTGCAGGTGCCGTCGAACTATAACCCGCAGACGCGGCAATACAGCGGTATCTGGGACGGAACGTTTAAACCGGCATACAGCAACAACATGGCCTGGTGTCTGTGGGATATGCTGACCCATCCGCGCTACGGCATGGGGAAACGTCTTGGTGCGGCGGATGTGGATAAATGGGCGCTGTATGTCATCGGCCAGTACTGCGACCAGTCAGTGCCGGACGGCTTTGGCGGCACGGAGCCGCGCATCACCTGTAATGCGTACCTGACCACACAGCGTAAGGCGTGGGATGTGCTCAGCGATTTCTGCTCGGCGATGCGCTGTATGCCGGTATGGAACGGGCAGACGCTGACGTTCGTGCAGGACCGACCGTCGGATAAGACGTGGACCTATAACCGCAGTAATGTGGTGATGCCGGATGATGGCGCGCCGTTCCGCTACAGCTTCAGCGCCCTGAAGGACCGCCATAATGCCGTTGAGGTGAACTGGATTGACCCGAACAACGGCTGGGAGACGGCGACAGAGCTTGTTGAAGATACGCAGGCCATTGCCCGTTACGGTCGTAATGTTACGAAGATGGATGCCTTTGGCTGTACCAGCCGGGGGCAGGCACACCGCGCCGGGCTGTGGCTGATTAAAACAGAACTGCTGGAAACGCAGACCGTGGATTTCAGCGTCGGCGCAGAAGGGCTTCGCCATGTACCGGGCGATGTTATTGAAATCTGCGATGATGACTATGCCGGTATCAGCACCGGTGGTCGTGTGCTGGCGGTGAACAGCCAGACCCGGACGCTGACGCTCGACCGTGAAATCACGCTGCCATCCTCCGGTACCGCGCTGATAAGCCTGGTTGACGGAAGTGGCAATCCGGTCAGCGTGGAGGTTCAGTCCGTCACCGACGGCGTGAAGGTAAAAGTGAGCCGTGTTCCTGACGGTGTTGCTGAATACAGCGTATGGGAGCTGAAGCTGCCGACGCTGCGCCAGCGACTGTTCCGCTGCGTGAGTATCCGTGAGAACGACGACGGCACGTATGCCATCACCGCCGTGCAGCATGTGCCGGAAAAAGAGGCCATCGTGGATAACGGGGCGCACTTTGACGGCGAACAGAGTGGCACGGTGAATGGTGTCACGCCGCCAGCGGTGCAGCACCTGACCGCAGAAGTCACTGCAGACAGCGGGGAATATCAGGTGCTGGCGCGATGGGACACACCGAAGGTGGTGAAGGGCGTGAGTTTCCTGCTCCGTCTGACCGTAACAGCGGACGACGGCAGTGAGCGGCTGGTCAGCACGGCCCGGACGACGGAAACCACATACCGCTTCACGCAACTGGCGCTGGGGAACTACAGGCTGACAGTCCGGGCGGTAAATGCGTGGGGGCAGCAGGGCGATCCGGCGTCGGTATCGTTCCGGATTGCCGCACCGGCAGCACCGTCGAGGATTGAGCTGACGCCGGGCTATTTTCAGATAACCGCCACGCCGCATCTTGCCGTTTATGACCCGACGGTACAGTTTGAGTTCTGGTTCTCGGAAAAGCAGATTGCGGATATCAGACAGGTTGAAACCAGCACGCGTTATCTTGGTACGGCGCTGTACTGGATAGCCGCCAGTATCAATATCAAACCGGGCCATGATTATTACTTTTATATCCGCAGTGTGAACACCGTTGGCAAATCGGCATTCGTGGAGGCCGTCGGTCGGGCGAGCGATGATGCGGAAGGTTACCTGGATTTTTTCAAAGGCAAGATAACCGAATCCCATCTCGGCAAGGAGCTGCTGGAAAAAGTCGAGCTGACGGAGGATAACGCCAGCAGACTGGAGGAGTTTTCGAAAGAGTGGAAGGATGCCAGTGATAAGTGGAATGCCATGTGGGCTGTCAAAATTGAGCAGACCAAAGACGGCAAACATTATGTCGCGGGTATTGGCCTCAGCATGGAGGACACGGAGGAAGGCAAACTGAGCCAGTTTCTGGTTGCCGCCAATCGTATCGCATTTATTGACCCGGCAAACGGGAATGAAACGCCGATGTTTGTGGCGCAGGGCAACCAGATATTCATGAACGACGTGTTCCTGAAGCGCCTGACGGCCCCCACCATTACCAGCGGCGGCAATCCTCCGGCCTTTTCCCTGACACCGGACGGAAAGCTGACCGCTAAAAATGCGGATATCAGTGGCAGTGTGAATGCGAACTCCGGGACGCTCAGTAATGTGACGATAGCTGAAAACTGTACGATAAACGGTACGCTGAGGGCGGAAAAAATCGTCGGGGACATTGTAAAGGCGGCGAGCGCGGCTTTTCCGCGCCAGCGTGAAAGCAGTGTGGACTGGCCGTCAGGTACCCGTACTGTCACCGTGACCGATGACCATCCTTTTGATCGCCAGATAGTGGTGCTTCCGCTGACGTTTCGCGGAAGTAAGCGTACTGTCAGCGGCAGGACAACGTATTCGATGTGTTATCTGAAAGTACTGATGAACGGTGCGGTGATTTATGATGGCGCGGCGAACGAGGCGGTACAGGTGTTCTCCCGTATTGTTGACATGCCAGCGGGTCGGGGAAACGTGATCCTGACGTTCACGCTTACGTCCACACGGCATTCGGCAGATATTCCGCCGTATACGTTTGCCAGCGATGTGCAGGTTATGGTGATTAAGAAACAGGCGCTGGGCATCAGCGTGGTCTGAGTGTGTTACAGAGGTTCGTCCGGGAACGGGCGTTTTATTATAAAACAGTGAGAGGTGAACGATGCGTAATGTGTGTATTGCCGTTGCTGTCTTTGCCGCACTTGCGGTGACAGTCACTCCGGCCCGTGCGGAAGGTGGACATGGTACGTTTACGGTGGGCTATTTTCAAGTGAAACCGGGTACATTGCCGTCGTTGTCGGGCGGGGATACCGGTGTGAGTCATCTGAAAGGGATTAACGTGAAGTACCGTTATGAGCTGACGGACAGTGTGGGGGTGATGGCTTCCCTGGGGTTCGCCGCGTCGAAAAAGAGCAGCACAGTGATGACCGGGGAGGATACGTTTCACTATGAGAGCCTGCGTGGACGTTATGTGAGCGTGATGGCCGGACCGGTTTTACAAATCAGTAAGCAGGTCAGTGCGTACGCCATGGCCGGAGTGGCTCACAGTCGGTGGTCCGGCAGTACAATGGATTACCGTAAGACGGAAATCACTCCCGGGTATATGAAAGAGACGACCACTGCCAGGGACGAAAGTGCAATGCGGCATACCTCAGTGGCGTGGAGTGCAGGTATACAGATTAATCCGGCAGCGTCCGTCGTTGTTGATATTGCTTATGAAGGCTCCGGCAGTGGCGACTGGCGTACTGACGGATTCATCGTTGGGGTCGGTTATAAATTCTGATTAGCCAGGTAACACAGTGTTATGACAGCCCGCCGGAACCGGTGGGCTTTTTTGTGGGGTGAATATGGCAGTAAAGATTTCAGGAGTCCTGAAAGACGGCACAGGAAAACCGGTACAGAACTGCACCATTCAGCTGAAAGCCAGACGTAACAGCACCACGGTGGTGGTGAACACGGTGGGCTCAGAGAATCCGGATGAAGCCGGGCGTTACAGCATGGATGTGGAGTACGGTCAGTACAGTGTCATCCTGCAGGTTGACGGTTTTCCACCATCGCACGCCGGGACCATCACCGTGTATGAAGATTCACAACCGGGGACGCTGAATGATTTTCTCTGTGCCATGACGGAGGATGATGCCCGGCCGGAGGTGCTGCGTCGTCTTGAACTGATGGTGGAAGAGGTGGCGCGTAACGCGTCCGTGGTGGCACAGAGTACGGCAGACGCGAAGAAATCAGCCGGCGATGCCAGTGCATCAGCTGCTCAGGTCGCGGCCCTTGTGACTGATGCAACTGACTCAGCACGCGCCGCCAGCACGTCCGCCGGACAGGCTGCATCGTCAGCTCAGGAAGCGTCCTCCGGCGCAGAAGCGGCATCAGCAAAGGCCACTGAAGCGGAAAAAAGTGCCGCAGCCGCAGAGTCCTCAAAAAACGCGGCGGCCACCAGTGCCGGTGCGGCGAAAACGTCAGAAACGAATGCTGCAGCGTCACAACAATCAGCCGCCACGTCTGCCTCCACCGCGGCCACGAAAGCGTCAGAGGCCGCCACTTCAGCACGAGATGCGGTGGCCTCAAAAGAGGCAGCAAAATCATCAGAAACGAACGCATCATCAAGTGCCGGTCGTGCAGCTTCCTCGGCAACGGCGGCAGAAAATTCTGCCAGGGCGGCAAAAACGTCCGAGACGAATGCCAGGTCATCTGAAACAGCAGCGGAACGGAGCGCCTCTGCCGCGGCAGACGCAAAAACAGCGGCGGCGGGGAGTGCGTCAACGGCATCCACGAAGGCGACAGAGGCTGCGGGAAGTGCGGTATCAGCATCGCAGAGCAAAAGTGCGGCAGAAGCGGCGGCAATACGTGCAAAAAATTCGGCAAAACGTGCAGAAGATATAGCTTCAGCTGTCGCGCTTGAGGATGCGGACACAACGAGAAAGGGGATAGTGCAGCTCAGCAGTGCAACCAACAGCACGTCTGAAACGCTTGCTGCAACGCCAAAGGCGGTTAAGGTGGTAATGGATGAAACGAACAGAAAAGCCCACTGGACAGTCCGGCACTGACCGGAACGCCAACAGCACCAACCGCGCTCAGGGGAACAAACAATACCCAGATTGCGAACACCGCTTTTGTACTGGCCGCGATTGCAGATGTTATCGACGCGTCACCTGACGCACTGAATACGCTGAATGAACTGGCCGCAGCGCTCGGGAATGATCCAGATTTTGCTACCACCATGACTAACGCGCTTGCGGGTAAACAACCGAAGAATGCGACACTGACGGCGCTGGCAGGGCTTTCCACGGCGAAAAATAAATTACCGTATTTTGCGGAAAATGATGCCGCCAGCCTGACTGAACTGACTCAGGTTGGCAGGGATATTCTGGCAAAAAATTCCGTTGCAGATGTTCTTGAATACCTTGGGGCCGGTGAGAATTCGGCCTTTCCGGCAGGTGCGCCGATCCCGTGGCCATCAGATATCGTTCCGTCTGGCTACGTCCTGATGCAGGGGCAGGCGTTTGACAAATCAGCCTACCCAAAACTTGCTGTCGCGTATCCATCGGGTGTGCTTCCTGATATGCGAGGCTGGACAATCAAGGGGAAACCCGCCAGCGGTCGTGCTGTATTGTCTCAGGAACAGGATGGAATTAAGTCGCACACCCACAGTGCCAGTGCATCCGGTACGGATTTGGGGACGAAAACCACATCGTCGTTTGATTACGGGACGAAAACAACAGGCAGTTTCGATTACGGCACCAAATCGACGAATAACACGGGGGCTCATGCTCACAGTCTGAGCGGTTCAACAGGGGCCGCGGGTGCTCATGCCCACACAAGTGGTTTAAGGATGAACAGTTCTGGCTGGAGTCAGTATGGAACAGCAACCATTACAGGAAGTTTATCCACAGTTAAAGGAACCAGCACACAGGGTATTGCTTATTTATCGAAAACGGACAGTCAGGGCAGCCACAGTCACTCATTGTCCGGTACAGCCGTGAGTGCCGGTGCACATGCGCATACAGTTGGTATTGGTGCGCACCAGCATCCGGTTGTTATCGGTGCTCATGCCCATTCTTTCAGTATTGGTTCACACGGACACACCATCACCGTTAACGCTGCGGGTAACGCGGAAAACACCGTCAAAAACATTGCATTTAACTATATTGTGAGGCTTGCATAATGGCATTCAGAATGAGTGAACAACCACGGACCATAAAAATTTATAATCTGCTGGCCGGAACTAATGAATTTATTGGTGAAGGTGACGCATATATTCCGCCTCATACCGGTCTGCCTGCAAACAGTACCGATATTGCACCGCCAGATATTCCGGCTGGCTTTGTGGCTGTTTTCAACAGTGATGAGGCATCGTGGCATCTCGTTGAAGACCATCGGGGTAAAACCGTCTATGACGTGGCTTCCGGCGACGCGTTATTTATTTCTGAACTCGGTCCGTTACCGGAAAATTTTACCTGGTTATCGCCGGGAGGGGAATATCAGAAGTGGAACGGCACAGCCTGGGTGAAGGATACGGAAGCAGAAAAACTGTTCCGGATCCGGGAGGCGGAAGAAACAAAAAAAAGCCTGATGCAGGTAGCCAGTGAGCATATTGCGCCGCTTCAGGATGCTGCAGATCTGGAAATTGCAACGAAGGAAGAAACCTCGTTGCTGGAAGCCTGGAAGAAGTATCGGGTGTTGCTGAACCGTGTTGATACATCAACTGCACCTGATATTGAGTGGCCTGCTGTCCCTGTTATGGAGTAATCGTTTTGTGATATGCCGCAGAAACGTTGTATGAAATAACGTTCTGCGGTTAGTTAGTATATTGTAAAGCTGAGTATTGGTTTATTTGGCGATTATTATCTTCAGGAGAATAATGGAAGTTCTATGACTCAATTGTTCATAGTGTTTACATCACCGCCAATTGCTTTTAAGACTGAACGCATGAAATATGGTTTTTCGTCATGTTTTGAGTCTGCTGTTGATATTTCTAAAGTCGGTTTTTTTTCTTCGTTTTCTCTAACTATTTTCCATGAAATACATTTTTGATTATTATTTGAATCAATTCCAATTACCTGAAGTCTTTCATCTATAATTGGCATTGTATGTATTGGTTTATTGGAGTAGATGCTTGCTTTTCTGAGCCATAGCTCTGATATCCAAATGAAGCCATAGGCATTTGTTATTTTGGCTCTGTCAGCTGCATAACGCCAAAAAATATATTTATCTGCTTGATCTTCAAATGTTGTATTGATTAAATCAATTGGATGGAATTGTTTATCATAAAAAATTAATGTTTGAATGTGATAACCGTCCTTTAAAAAAGTCGTTTCTGCAAGCTTGGCTGTATAGTCAACTAACTCTTCTGTCGAAGTGATATTTTTAGGCTTATCTACCAGTTTTAGACGCTCTTTAATATCTTCAGGAATTATTTTATTGTCATATTGTATCATGCTAAATGACAATTTGCTTATGGAGTAATCTTTTAATTTTAAATAAGTTATTCTCCTGGCTTCATCAAATAAAGAGTCGAATGATGTTGGCGAAATCACATCGTCACCCATTGGATTGTTTATTTGTATGCCAAGAGAGTTACAGCAGTTATACATTCTGCCATAGATTATAGCTAAGGCATGTAATAATTCGTAATCTTTTAGCGTATTAGCGACCCATCGTCTTTCTGATTTAATAATAGATGATTCAGTTAAATATGAAGGTAATTTCTTTTGTGCAAGTCTGACTAACTTTTTTATACCAATGTTTAACATACTTTCATTTGTAATAAACTCAATGTCATTTTCTTCAATGTAAGATGAAATAAGAGTAGCCTTTGCCTCGCTATACATTTCTAAATCGCCTTGTTTTTCTATCGTATTGCGAGAATTTTTAGCCCAAGCCATTAATGGATCATTTTTCCATTTTTCAATAACATTATTGTTATACCAAATGTCATATCCTATAATCTGGTTTTTGTTTTTTTGAATAATAAATGTTACTGTTCTTGCGGTTTGGAGGAATTGATTCAAATTCAAGCGAAATAATTCAGGGTCAAAATATGTATCAATGCAGCATTTGAGCAAGTGCGATAAATCTTTAAGTCTTCTTTCCCATGGTTTTTTAGTCATAAAACTCTCCATTTTGATAGGTTGCATGCTAGATGCTGATATATTTTAGAGGTGATAAAATTAACTGCTTAACTGTCAATGTAATACAAGTTGTTTGATCTTTGCAATGATTCTTATCAGAAACCATATAGTAAATTAGTTACACAGGAAATTTTTAATATTATTATTATCATTCATTATGTATTAAAATTAGAGTTGTGGCTTGGCTCTGCTAACACGTTGCTCATAGGAGATATGGTAGAGCCGCAGACACGTCGTATGCAGGAACGTGCTGCGGCTGGCTGGTGAACTTCCGATAGTGCGGGTGTTGAATGATTTCCAGTTGCTACCGATTTTACATATTTTTTGCATGAGAGAATTTGTACCACCTCCCACCGACCATCTATGACTGTACGCCACTGTCCCTAGGACTGCTATGTGCCGGAGCGGACATTACAAACGTCCTTCTCGGTGCATGCCACTGTTGCCAATGACCTGCCTAGGAATTGGTTAGCAAGTTACTACCGGATTTTGTAAAAACAGCCCTCCTCATATAAAAAGTATTCGTTCACTTCCGATAAGCGTCGTAATTTTCTATCTTTCATCATATTCTAGATCCCTCTGAAAAAATCTTCCGAGTTTGCTAGGCACTGATACATAACTCTTTTCCAATAATTGGGGAAGTCATTCAAATCTATAATAGGTTTCAGATTTGCTTCAATAAATTCTGACTGTAGCTGCTGAAACGTTGCGGTTGAACTATATTTCCTTATAACTTTTACGAAAGAGTTTCTTTGAGTAATCACTTCACTCAAGTGCTTCCCTGCCTCCAAACGATACCTGTTAGCAATATTTAATAGCTTGAAATGATGAAGAGCTCTGTGTTTGTCTTCCTGCCTCCAGTTCGCCGGGCATTCAACATAAAAACTGATAGCACCCGGAGTTCCGGAAACGAAATTTGCATATACCCATTGCTCACGAAAAAAAATGTCCTTGTCGATATAGGGATGAATCGCTTGGTGTACCTCATCTACTGCGAAAACTTGACCTTTCTCTCCCATATTGCAGTCGCGGCACGATGGAACTAAATTAATAGGCATCACCGAAAATTCAGGATAATGTGCAATAGGAAGAAAATGATCTATATTTTTTGTCTGTCCTATATCACCACAAAATGGACATTTTTCACCTGATGAAACAAGCATGTCATCGTAATATGTTCTAGCGGGTTTGTTTTTATCTCGGAGATTATTTTCATAAAGCTTTTCTAATTTAACCTTTGTCAGGTTACCAACTACTAAGGTTGTAGGCTCAAGAGGGTGTGTCCTGTCGTAGGTAAATAACTGACCTGTCGAGCTTAATATTCTATATTGTTGTTCTTTCTGCAAAAAAGTGGGGAAGTGAGTAATGAAATTATTTCTAACATTTATCTGCATCATACCTTCCGAGCATTTATTAAGCATTTCGCTATAAGTTCTCGCTGGAAGAGGTAGTTTTTTCATTGTACTTTACCTTCATCTCTGTTCATTATCATCGCTTTTAAAACGGTTCGACCTTCTAATCCTATCTGACCATTATAATTTTTTAGAATGGTTTCATAAGAAAGCTCTGAATCAACGGACTGCGATAATAAGTGGTGGTATCCAGAATTTGTCACTTCAAGTAAAAACACCTCACGAGTTAAAACACCTAAGTTCTCACCGAATGTCTCAATATCCGGACGGATAATATTTATTGCTTCTCTTGACCGTAGGACTTTCCACATGCAGGATTTTGGAACCTCTTGCAGTACTACTGGGGAATGAGTTGCAATTATTGCTACACCATTGCGTGCATCGAGTAAGTCGCTTAATGTTCGTAAAAAAGCAGAGAGCAAAGGTGGATGCAGATGAACCTCTGGTTCATCGAATAAAACTAATGACTTTTCGCCAACGACATCTACTAATCTTGTGATAGTAAATAAAACAATTGCATGTCCAGAGCTCATTCGAAGCAGATATTTCTGGATATTGTCATAAAACAATTTAGTGAATTTATCATCGTCCACTTGAATCTGTGGTTCATTACGTCTTAACTCTTCATATTTAGAAATGAGGCTGATGAGTTCCATATTTGAAAAGTTTTCATCACTACTTAGTTTTTTGATAGCTTCAAGCCAGAGTTGTCTTTTTCTATCTACTCTCATACAACCAATAAATGCTGAAATGAATTCTAAGCGGAGATCGCCTAGTGATTTTAAACTATTGCTGGCAGCATTCTTGAGTCCAATATAAAAGTATTGTGTACCTTTTGCTGGGTCAGGTTGTTCTTTAGGAGGAGTAAAAGGATCAAATGCACTAAACGAAACTGAAACAAGCGATCGAAAATATCCCTTTGGGATTCTTGACTCGATAAGTCTATTATTTTCAGAGAAAAAATATTCATTGTTTTCTGGGTTGGTGATTGCACCAATCATTCCATTCAAAATTGTTGTTTTACCACACCCATTCCGCCCGATAAAAGCATGAATGTTCGTGCTGGGCATAGAATTAACCGTCACCTCAAAAGGTATAGTTAAATCACTGAATCCGGGAGCACTTTTTCTATTAAATGAAAAGTGGAAATCTGACAATTCTGGCAAACCATTTAACACACGTGCGAACTGTCCATGAATTTCTGAAAGAGTTACCCCTCTAAGTAATGAGGTGTTAAGGACGCTTTCATTTTCAATGTCGGCTAATCGATTTGGCCATACTACTAAATCCTGAATAGCTTTAAGAAGGTTATGTTTAAAACCATCGCTTAATTTGCTGAGATTAACATAGTAGTCAATGCTTTCACCTAAGGAAAAAAACATTTCAGGGAGTTGACTGAATTTTTTATCTATTAATGAATAAGTGCTTACTTCTTCTTTTTGACCTACAAAACCAATTTTAACATTTCCGATATCGCATTTTTCACCATGCTCATCAAAGACAGTAAGATAAAACATTGTAACAAAGGAATAGTCATTCCAACCATCTGCTCGTAGGAATGCCTTATTTTTTTCTACTGCAGGAATATACCCGCCTCTTTCAATAACACTAAACTCCAACATATAGTAACCCTTAATTTTATTAAAATAACCGCAATTTATTTGGCGGCAACACAGGATCTCTCTTTTAAGTTACTCTCTATTACATACGTTTTCCATCTAAAAATTAGTAGTATTGAACTTAACGGGGCATCGTATTGTAGTTTTCCATATTTAGCTTTCTGCTTCCTTTTGGATAACCCACTGTTATTCATGTTGCATGGTGCACTGTTTATACCAACGATATAGTCTATTAATGCATATATAGTATCGCCGAACGATTAGCTCTTCAGGCTTCTGAAGAAGCGTTTCAAGTACTAATAAGCCGATAGATAGCCACGGACTTCGTAGCCATTTTTCATAAGTGTTAACTTCCGCTCCTCGCTCATAACAGACATTCACTACAGTTATGGCGGAAAGGTATGCATGCTGGGTGTGGGGAAGTCGTGAAAGAAAAGAAGTCAGCTGCGTCGTTTGACATCACTGCTATCTTCTTACTGGTTATGCAGGTCGTAGTGGGTGGCACACAAAGCTTTGCACTGGATTGCGAGGCTTTGTGCTTCTCTGGAGTGCGACAGGTTTGATGACAAAAAATTAGCGCAAGAAGACAAAAATCACCTTGCGCTAATGCTCTGTTACAGGTCACTAATACCATCTAAGTAGTTGATTCATAGTGACTGCATATGTTGTGTTTTACAGTATTATGTAGTCTGTTTTTTATGCAAAATCTAATTTAATATATTGATATTTATATCATTTTACGTTTCTCGTTCAGCTTTTTTATACTAAGTTGGCATTATAAAAAAGCATTGCTTATCAATTTGTTGCAACGAACAGGTCACTATCAGTCAAAATAAAATCATTATTTGATTTCAATTTTGTCCCACTCCCTGCCTCTGTCATCACGATACTGTGATGCCATGGTGTCCGACTTATGCCCGAGAAGATGTTGAGCAAACTTATCGCTTATCTGCTTCTCATAGAGTCTTGCAGACAAACTGCGCAACTCGTGAAAGGTAGGCGGATCCCCTTCGAAGGAAAGACCTGATGCTTTTCGTGCGCGCATAAAATACCTTGATACTGTGCCGGATGAAAGCGGTTCGCGACGAGTAGATGCAATTATGGTTTCTCCGCCAAGAATCTCTTTGCATTTATCAAGTGTTTCCTTCATTGATATTCCGAGAGCATCAATATGCAATGCTGTTGGGATGGCAATTTTTACGCCTGTTTTGCTTTGCTCGACATAAAGATATCCATCTACGATATCAGACCACTTCATTTCGCATAAATCACCAACTCGTTGCCCGGTAACAACAGCCAGTTCCATTGCAAGTCTGAGCCAACATGGTGATGATTCTGCTGCTTGATAAATTTTCAGGTATTCGTCAGCCGTAAGTCTTGATCTCCTTACCTCTGATTTTGCTGCGCGAGTGGCAGCGACATGGTTTGTTGTTATATGGCCTTCAGCTATTGCCTCTCGGAATGCATCGCTCAGTGTTGATCTGATTAACTTGGCTGACGCCGCCTTGCCCTCGTCTATGTATCCATTGAGCATTGCCGCAATTTCTTTTGTGGTGATGTCTTCAAGTGGAGCATCAGGCAGACCCCTCCTTATTGCTTTAATTTTGCTCATGTAATTTATGAGTGTCTTCTGCTTGATTCCTCTGCTGGCCAGGATTTTTTCGTAGCGATCAAGCCATGAATGTAACGTAACGGAATTATCACTGTTGATTCTCGCTGTCAGAGGCTTGTGTTTGTGTCCTGAAAATAACTCAATGTTGGCCTGTATAGCTTCAGTGATTGCGATTCGCCTGTCTCTGCCTAATCCAAACTCTTTACCCGTCCTTGGGTCCCTGTAGCAGTAATATCCATTGTTTCTTATATAAAGGTTAGGGGGTAAATCCCGGCGCTCATGACTTCGCCTTCTTCCCATTTCTGATCCTCTTCAAAAGGCCACCTGTTACTGGTCGATTTAAGTCAACCTTTACCGCTGATTCGTGGAACAGATACTCTCTTCCATCCTTAACCGGAGGTGGGAATATCCTGCATTCCCGAACCCATCGACGAACTGTTTCAAGGCTTCTTGGACGTCGCTGGCGTGCGTTCCACTCCTGAAGTGTCAAGTACATCGCAAAGTCTCCGCAATTACACGCAAGAAAAAACCGCCATCAGGCGGCTTGGTGTTCTTTCAGTTCTTCAATTCGAATATTGGTTACGTCTGCATGTGCTATCTGCGCCCATATCATCCAGTGGTCGTAGCAGTCGTTGATGTTCTCCGCTTCGATAACTCTGTTGAATGGCTCTCCATTCCATTCTCCTGTGACTCGGAAGTGCATTTATCATCTCCATAAAACAAAACCCGCCGTAGCGAGTTCAGATAAAATAAATCCCCGCGAGTGCGAGGATTGTTATGTAATATTGGGTTTAATCATCTATATGTTTTGTACAGAGAGGGCAAGTATCGTTTCCACCGTACTCGTGATAATAATTTTGCACGGTATCAGTCATTTCTCGCACATTGCAGAATGGGGATTTGTCTTCATTAGACTTATAAACCTTCATGGAATATTTGTATGCCGACTCTATATCTATACCTTCATCTACATAAACACCTTCGTGATGTCTGCATGGAGACAAGACACCGGATCTGCACAACATTGATAACGCCCAATCTTTTTGCTCAGACTCTAACTCATTGATACTCATTTATAAACTCCTTGCAATGTATGTCGTTTCAGCTAAACGGTATCAGCAATGTTTATGTAAAGAAACAGTAAGATAATACTCAACCCGATGTTTGAGTACGGTCATCATCTGACACTACAGACTCTGGCATCGCTGTGAAGACGACGCGAAATTCAGCATTTTCACAAGCGTTATCTTTTACAAAACCGATCTCACTCTCCTTTGATGCGAATGCCAGCGTCAGACATCATATGCAGATACTCACCTGCATCCTGAACCCATTGACCTCCAACCCCGTAATAGCGATGCGTAATGATGTCGATAGTTACTAACGGGTCTTGTTCGATTAACTGCCGCAGAAACTCTTCCAGGTCACCAGTGCAGTGCTTGATAACAGGAGTCTTCCCAGGATGGCGAACAACAAGAAACTGGTTTCCGTCTTCACGGACTTCGTTGCTTTCCAGTTTAGCAATACGCTTACTCCCATCCGAGATAACACCTTCGTAATACTCACGCTGCTCGTTGAGTTTTGATTTTGCTGTTTCAAGCTCAACACGCAGTTTCCCTACTGTTAGCGCAATATCCTCGTTCTCCTGGTCGCGGCGTTTGATGTATTGCTGGTTTCTTTCCCGTTCATCCAGCAGTTCCAGCACAATCGATGGTGTTACCAATTCATGGAAAAGGTCTGCGTCAAATCCCCAGTCGTCATGCATTGCCTGCTCTGCCGCTTCACGCAGTGCCTGAGAGTTAATTTCGCTCACTTCGAACCTCTCTGTTTACTGATAAGTTCCAGATCCTCCTGGCAACTTGCACAAGTCCGACAACCCTGAACGACCAGGCGTCTTCGTTCATCTATCGGATCGCCACACTCACAACAATGAGTGGCAGATATAGCCTGGTGGTTCAGGCGGCGCATTTTTATTGCTGTGTTGCGCTGTAATTCTTCTATTTCTGATGCTGAATCAATGATGTCTGCCATCTTTCATTAATCCCTGAACTGTTGGTTAATACGCTTGAGGGTGAATGCGAATAATAAAAAAGGAGCCTGTAGCTCCCTGATGATTTTGCTTTTCATGTTCATCGTTCCTTAAAGACGCCGTTTAACATGCCGATTGCCAGGCTTAAATGAGTCGGTGTGAATCCCATCAGCGTTACCGTTTCGCGGTGCTTCTTCAGTACGCTACGGCAAATGTCATCGACGTTTTTATCCGGAAACTGCTGTCTGGCTTTTTTTGATTTCAGAATTAGCCTGACGGGCAATGCTGCGAAGGGCGTTTTCCTGCTGAGGTGTCATTGAACAAGTCCCATGTCGGCAAGCATAAGCACACAGAATATGAAGCCCGCTGCCAGAAAAATGCATTCCGTGGTTGTCATACCTGGTTTCTCTCATCTGCTTCTGCTTTCGCCACCATCATTTCCAGCTTTTGTGAAAGGGATGCGGCTAACGTATGAAATTCTTCGTCTGTTTCTACTGGTATTGGCACAAACCTGATTCCAATTTGAGCAAGGCTATGTGCCATCTCGATACTCGTTCTTAACTCAACAGAAGATGCTTTGTGCATACAGCCCCTCGTTTATTATTTATCTCCTCAGCCAGCCGCTGTGCTTTCAGTGGATTTCGGATAACAGAAAGGCCGGGAAATACCCAGCCTCGCTTTGTAACGGAGTAGACGAAAGTGATTGCGCCTACCCGGATATTATCGTGAGGATGCGTCATCGCCATTGCTCCCCAAATACAAAACCAATTTCAGCCAGTGCCTCGTCCATTTTTTCGATGAACTCCGGCACGATCTCGTCAAAACTCGCCATGTACTTTTCATCCCGCTCAATCACGACATAATGCAGGCCTTCACGCTTCATACGCGGGTCATAGTTGGCAAAGTACCAGGCATTTTTTCGCGTCACCCACATGCTGTACTGCACCTGGGCCATGTAAGCTGACTTTATGGCCTCGAAACCACCGAGCCGGAACTTCATGAAATCCCGGGAGGTAAACGGGCATTTCAGTTCAAGGCCGTTGCCGTCACTGCATAAACCATCGGGAGAGCAGGCGGTACGCATACTTTCGTCGCGATAGATGATCGGGGATTCAGTAACATTCACGCCGGAAGTGAATTCAAACAGGGTTCTGGCGTCGTTCTCGTACTGTTTTCCCCAGGCCAGTGCTTTAGCGTTAACTTCCGGAGCCACACCGGTGCAAACCTCAGCAAGCAGGGTGTGGAAGTAGGACATTTTCATGTCAGGCCACTTCTTTCCGGAGCGGGGTTTTGCTATCACGTTGTGAACTTCTGAAGCGGTGATGACGCCGAGCCGTAATTTGTGCCACGCATCATCCCCCTGTTCGACAGCTCTCACATCGATCCCGGTACGCTGCAGGATAATGTCCGGTGTCATGCTGCCACCTTCTGCTCTGCGGCTTTCTGTTTCAGGAATCCAAGAGCTTTTACTGCTTCGGCCTGTGTCAGTTCTGACGATGCACGAATGTCGCGGCGAAATATCTGGGAACAGAGCGGCAATAAGTCGTCATCCCATGTTTTATCCAGGGCGATCAGCAGAGTGTTAATCTCCTGCATGGTTTCATCGTTAACCGGAGTGATGTCGCGTTCCGGCTGACGTTCTGCAGTGTATGCAGTATTTTCGACAATGCGCTCGGCTTCATCCTTGTCATAGATACCAGCAAATCCGAAGGCCAGACGGGCACACTGAATCATGGCTTTATGACGTAACATCCGTTTGGGATGCGACTGCCACGGCCCCGTGATTTCTCTGCCTTCGCGAGTTTTGAATGGTTCGCGGCGGCATTCATCCATCCATTCGGTAACGCAGATCGGATGATTACGGTCCTTGCGGTAAATCCGGCATGTACAGGATTCATTGTCCTGCTCAAAGTCCATGCCATCAAACTGCTGGTTTTCATTGATGATGCGGGACCAGCCATCAACGCCCACCACCGGAACGATGCCATTCTGCTTATCAGGAAAGGCGTAAATTTCTTTCGTCCACGGATTAAGGCCGTACTGGTTGGCAACGATCAGTAATGCGATGAACTGCGCATCGCTGGCATCACCTTTAAATGCCGTCTGGCGAAGAGTGGTGATCAGTTCCTGTGGGTCGACAGAATCCATGCCGACACGTTCAGCCAGCTTCCCAGCCAGCGTTGCGAGTGCAGTACTCATTCGTTTTATACCTCTGAATCAATATCAACCTGGTGGTGAGCAATGGTTTCAACCATGTACCGGATGTGTTCTGCCATGCGCTCCTGAAACTCAACATCGTCATCAAACGCACGGGTAATGGATTTTTTGCTGGCCCCGTGGCGTTGCAAATGATCGATGCATAGCGATTCAAACAGGTGCTGGGGCAGGCCTTTTTCCATGTCGTCTGCCAGTTCTGCCTCTTTCTCTTCACGGGCGAGCTGCTGGTAGTGACGCGCCCAGCTCTGAGCCTCAAGACGATCCTGAATGTAATAAGCGTTCATGGCTGAACTCCTGAAATAGCTGTGAAAATATCGCCCGCGAAATGCCGGGCTGATTAGGAAAACAGGAAAGGGGGTTAGTGAATGCTTTTGCTTGATCTCAGTTTCAGTATTAATATCCATTTTTTATAAGCGTCGACGGCTTCACGAAACATCTTTTCATCGCCAATAAAAGTGGCGATAGTGAATTTAGTCTGGATAGCCATAAGTGTTTGATCCATTCTTTGGGACTCCTGGCTGATTAAGTATGTCGATAAGGCGTTTCCATCCGTCACGTAATTTACGGGTGATTCGTTCAAGTAAAGATTCGGAAGGGCAGCCAGCAACAGGCCACCCTGCAATGGCATATTGCATGGTGTGCTCCTTATTTATACATAACGAAAAACGCCTCGAGTGAAGCGTTATTGGTATGCGGTAAAACCGCACTCAGGCGGCCTTGATAGTCATATCATCTGAATCAAATATTCCTGATGTATCGATATCGGTAATTCTTATTCCTTCGCTACCATCCATTGGAGGCCATCCTTCCTGACCATTTCCATCATTCCAGTCGAACTCACACACAACACCATATGCATTTAAGTCGCTTGAAATTGCTATAAGCAGAGCATGTTGCGCCAGCATGATTAATACAGCATTTAATACAGAGCCGTGTTTATTGAGTCGGTATTCAGAGTCTGACCAGAAATTATTAATCTGGTGAAGTTTTTCCTCTGTCATTACGTCATGGTCGATTTCAATTTCTATTGATGCTTTCCAGTCGTAATCAATGATGTATTTTTTGATGTTTGACATCTGTTCATATCCTCACAGATAAAAAATCGCCCTCACACTGGAGGGCAAAGAAGATTTCCAATAATCAGAACAAGTCGGCTCCTGTTTAGTTACGAGCGACATTGCTCCGTGTATTCACTCGTTGGAATGAATACACAGTGCAGTGTTTATTCTGTTATTTATGCCAAAAATAAAGGCCACTATCAGGCAGCTTTGTTGTTCTGTTTACCAAGTTCTCTGGCAATCATTGCCGTCGTTCGTATTGCCCATTTATCGACATATTTCCCATCTTCCATTACAGGAAACATTTCTTCAGGCTTAACCATGCATTCCGATTGCAGCTTGCATCCATTGCATCGCTTGAATTGTCCACACCATTGATTTTTATCAATAGTCGTAGTCATACGGATAGTCCTGGTATTGTTCCATCACATCCTGAGGATGCTCTTCGAACTCTTCAAATTCTTCTTCCATATATCACCTTAAATAGTGGATTGCGGTAGTAAAGATTGTGCCTGTCTTTTAACCACATCAGGCTCGGTGGTTCTCGTGTACCCCTACAGCGAGAAATCGGATAAACTATTACAACCCCTACAGTTTGATGAGTATAGAAATGGATCCACTCGTTATTCTCGGACGAGTGTTCAGTAATGAACCTCTGGAGAGAACCATGTATATGATCGTTATCTGGGTTGGACTTCTGCTTTTAAGCCCAGATAACTGGCCTGAATATGTTAATGAGAGAATCGGTATTCCTCATGTGTGGCATGTTTTCGTCTTTGCTCTTGCATTTTCGCTAGCAATTAATGTGCATCGATTATCAGCTATTGCCAGCGCCAGATATAAGCGATTTAAGCTAAGAAAACGCATTAAGATGCAAAACGATAAAGTGCGATCAGTAATTCAAAACCTTACAGAAGAGCAATCTATGGTTTTGTGCGCAGCCCTTAATGAAGGCAGGAAGTATGTGGTTACATCAAAACAATTCCCATACATTAGTGAGTTGATTGAGCTTGGTGTGTTGAACAAAACTTTTTCCCGATGGAATGGAAAGCATATATTATTCCCTATTGAGGATATTTACTGGACTGAATTAGTTGCCAGCTATGATCCATATAATATTGAGATAAAGCCAAGGCCAATATCTAAGTAACTAGATAAGAGGAATCGATTTTCCCTTAATTTTCTGGCGTCCACTGCATGTTATGCCGCGTTCGCCAGGCTTGCTGTACCATGTGCGCTGATTCTTGCGCTCAATACGTTGCAGGTTGCTTTCAATCTGTTTGTGGTATTCAGCCAGCACTGTAAGGTCTATCGGATTTAGTGCGCTTTCTACTCGTGATTTCGGTTTGCGATTCAGCGAGAGAATAGGGCGGTTAACTGGTTTTGCGCTTACCCCAACCAACAGGGGATTTGCTGCTTTCCATTGAGCCTGTTTCTCTGCGCGACGTTCGCGGCGGCGTGTTTGTGCATCCATCTGGATTCTCCTGTCAGTTAGCTTTGGTGGTGTGTGGCAGTTGTAGTCCTGAACGAAAACCCCCCGCGATTGGCACATTGGCAGCTAATCCGGAATCGCACTTACGGCCAATGCTTCGTTTCGTATCACACACCCCAAAGCCTTCTGCTTTGAATGCTGCCCTTCTTCAGGGCTTAATTTTTAAGAGCGTCACCTTCATGGTGGTCAGTGCGTCCTGCTGATGTGCTCAGTATCACCGCCAGTGGTATTTATGTCAACACCGCCAGAGATAATTTATCACCGCAGATGGTTATCTGTATGTTTTTTATATGAATTTATTTTTTGCAGGGGGGCATTGTTTGGTAGGTGAGAGATCTGAATTGCTATGTTTAGTGAGTTGTATCTATTTATTTTTCAATAAATACAATTGGTTATGTGTTTTGGGGGCGATCGTGAGGCAAAGAAAACCCGGCGCTGAGGCCGGGTTATTCTTGTTCTCTGGTCAAATTATATAGTTGGAAAACAAGGATGCATATATGAATGAACGATGCAGAGGCAATGCCGATGGCGATAGTGGGTATCATGTAGCCGCTTATGCTGGAAAGAAGCAATAACCCGCAGAAAAACAAAGCTCCAAGCTCAACAAAACTAAGGGCATAGACAATAACTACCGATGTCATATACCCATACTCTCTAATCTTGGCCAGTCGGCGCGTTCTGCTTCCGATTAGAAACGTCAAGGCAGCAATCAGGATTGCAATCATGGTTCCTGCATATGATGACAATGTCGCCCCAAGACCATCTCTATGAGCTGAAAAAGAAACACCAGGAATGTAGTGGCGGAAAAGGAGATAGCAAATGCTTACGATAACGTAAGGAATTATTACTATGTAAACACCAGGCATGATTCTGTTCCGCATAATTACTCCTGATAATTAATCCTTAACTTTGCCCACCTGCCTTTTAAAACATTCCAGTATATCACTTTTCATTCTTGCGTAGCAATATGCCATCTCTTCAGCTATCTCAGCATTGGTGACCTTGTTCAGAGGCGCTGAGAGATGGCCTTTTTCTGATAGATAATGTTCTGTTAAAATATCTCCGGCCTCATCTTTTGCCCGCAGGCTAATGTCTGAAAATTGAGGTGACGGGTTAAAAATAATATCCTTGGCAACCTTTTTTATATCCCTTTTAAATTTTGGCTTAATGACTATATCCAATGAGTCAAAAAGCTCCCCTTCAATATCTGTTGCCCCTAAGACCTTTAATATATCGCCAAATACAGGTAGCTTGGCTTCTACCTTCACCGTTGTTCGGCCGATGAAATGCATATGCATAACATCGTCTTTGGTGGTTCCCCTCATCAGTGGCTCTATCTGAACGCGCTCTCCACTGCTTAATGACATTCCTTTCCCGATTAAAAAATCTGTCAGATCGGATGTGGTCGGCCCGAAAACAGTTCTGGCAAAACCAATGGTGTCGCCTTCAACAAACAAAAAAGATGGGAATCCCAATGATTCGTCATCTGCGAGGCTGTTCTTAATATCTTCAACTGAAGCTTTAGAGCGATTTATCTTCTGAACCAGACTCTTGTCATTTGTTTTGGTAAAGAGAAAAGTTTTTCCATCGATTTTATGAATATACAAATAATTGGAGCCAACCTGCAGGTGATGATTATCAGCCAGCAGAGAATTAAGGAAAACAGACAGGTTTATTGAGCGCTTATCTTTCCCTTTATTTTTGCTGCGGTAAGTCGCATAAAAACCATTCTTCATAATTCAATCCATTTACTATGTTATGTTCTGAGGGGAGTGAAAATTCCCCTAATTCGATGAAGATTCTTGCTCAATTGTTATCAGCTATGCGCCGACCAGAACACCTTGCCGATCAGCCAAACGTCTCTTCAGGCCACTGACTAGCGATAACTTTCCCCACAACGGAACAACTCTCATTGCATGGGATCATTGGGTACTGTGGGTTTAGTGGTTGTAAAAACACCTGACCGCTATCCCTGATCAGTTTCTTGAAGGTAAACTCATCACCCCCAAGTCTGGCTATGCAGAAATCACCTGGCTCAACAGCCTGCTCAGGGTCAACGAGAATTAACATTCCGTCAGGAAAGCTTGGCTTGGAGCCTGTTGGTGCGGTCATGGAATTACCTTCAACCTCAAGCCAGAATGCAGAATCACTGGCTTTTTTGGTTGTGCTTACCCATCTCTCCGCATCACCTTTGGTAAAGGTTCTAAGCTTAGGTGAGAACATCCCTGCCTGAACATGAGAAAAAACAGGGTACTCATACTCACTTCTAAGTGACGGCTGCATACTAACCGCTTCATACATCTCGTAGATTTCTCTGGCGATTGAAGGGCTAAATTCTTCAACGCTAACTTTGAGAATTTTTGTAAGCAATGCGGCGTTATAAGCATTTAATGCATTGATGCCATTAAATAAAGCACCAACGCCTGACTGCCCCATCCCCATCTTGTCTGCGACAGATTCCTGGGATAAGCCAAGTTCATTTTTCTTTTTTTCATAAATTGCTTTAAGGCGACGTGCGTCCTCAAGCTGCTCTTGTGTTAATGGTTTCTTTTTTGTGCTCATACGTTAAATCTATCACCGCAAGGGATAAATATCTAACACCGTGCGTGTTGACTATTTTACCTCTGGCGGTGATAATGGTTGCATGTACTAAGGAGGTTGTATGGAACAACGCATAACCCTGAAAGATTATGCAATGCGCTTTGGGCAAACCAAGACAGCTAAAGATCTCGGCGTATATCAAAGCGCGATCAACAAGGCCATTCATGCAGGCCGAAAGATTTTTTTAACTATAAACGCTGATGGAAGCGTTTATGCGGAAGAGGTAAAGCCCTTCCCGAGTAACAAAAAAACAACAGCATAAATAACCCCGCTCTTACACATTCCAGCCCTGAAAAAGGGCATCAAATTAAACCACACCTATGGTGTATGCATTTATTTGCATACATTCAATCAATTGTTATCTAAGGAAATACTTACATATGGTTCGTGCAAACAAACGCAACGAGGCTCTACGAATCGAGAGTGCGTTGCTTAACAAAATCGCAATGCTTGGAACTGAGAAGACAGCGGAAGCTGTGGGCGTTGATAAGTCGCAGATCAGCAGGTGGAAGAGGGACTGGATTCCAAAGTTCTCAATGCTGCTTGCTGTTCTTGAATGGGGGGTCGTTGACGACGACATGGCTCGATTGGCGCGACAAGTTGCTGCGATTCTCACCAATAAAAAACGCCCGGCGGCAACCGAGCGTTCTGAACAAATCCAGATGGAGTTCTGAGGTCATTACTGGATCTATCAACAGGAGTCATTATGACAAATACAGCAAAAATACTCAACTTCGGCAGAGGTAACTTTGCCGGACAGGAGCGTAATGTGGCAGATCTCGATGATGGTTACGCCAGACTATCAAATATGCTGCTTGAGGCTTATTCGGGCGCAGATCTGACCAAGCGACAGTTTAAAGTGCTGCTTGCCATTCTGCGTAAAACCTATGGGTGGAATAAACCAATGGACAGAATCACCGATTCTCAACTTAGCGAGATTACAAAGTTACCTGTCAAACGGTGCAATGAAGCCAAGTTAGAACTCGTCAGAATGAATATTATCAAGCAGCAAGGCGGCATGTTTGGACCAAATAAAAACATCTCAGAATGGTGCATCCCTCAAAACGAGGGAAAATCCCCTAAAACGAGGGATAAAACATCCCTCAAATTGGGGGATTGCTATCCCTCAAAACAGGGGGACACAAAAGACACTATTACAAAAGAAAAAAGAAAAGATTATTCGTCAGAGAATTCTGGCGAATCCTCTGACCAGCCAGAAAACGACCTTTCTGTGGTGAAACCGGATGCTGCAATTCAGAGCGGCAGCAAGTGGGGGACAGCAGAAGACCTGACCGCCGCAGAGTGGATGTTTGACATGGTGAAGACTATCGCACCATCAGCCAGAAAACCGAATTTTGCTGGGTGGGCTAACGATATCCGCCTGATGCGTGAACGTGACGGACGTAACCACCGCGACATGTGTGTGCTGTTCCGCTGGGCATGCCAGGACAACTTCTGGTCCGGTAACGTGCTGAGCCCGGCCAAACTCCGCGATAAGTGGACCCAACTCGAAATCAACCGTAACAAGCAACAGGCAGGCGTGACAGCCAGCAAACCAAAACTCGACCTGACAAACACAGACTGGATTTACGGGGTGGATCTATGAAAAACATCGCCGCACAGATGGTTAACTTTGACCGTGAGCAGATGCGTCGGATCGCCAACAACATGCCGGAACAGTACGACGAAAAGCCGCAGGTACAGCAGGTAGCGCAGATCATCAACGGTGTGTTCAGCCAGTTACTGGCAACTTTCCCGGCGAGCCTGGCTAACCGTGACCAGAACGAAGTGAACGAAATCCGTCGCCAGTGGGTTCTGGCTTTTCGGGAAAACGGGATCACCACGATGGAACAGGTTAACGCAGGAATGCGCGTAGCCCGTCGGCAGAATCGACCATTTCTGCCATCACCCGGGCAGTTTGTTGCATGGTGCCGGGAAGAAGCATCCGTTACCGCCGGACTGCCAAACGTCAGCGAGCTGGTTGATATGGTTTACGAGTATTGCCGGAAGCGAGGCCTGTATCCGGATGCGGAGTCTTATCCGTGGAAATCAAACGCGCACTACTGGCTGGTTACCAACCTGTATCAGAACATGCGGGCCAATGCGCTTACTGATGCGGAATTACGCCGTAAGGCCGCAGATGAGCTTGTCCATATGACTGCGAGAATTAACCGTGGTGAGGCGATCCCTGAACCAGTAAAACAACTTCCTGTCATGGGCGGTAGACCTCTAAATCGTGCACAGGCTCTGGCGAAGATCGCAGAAATCAAAGCTAAGTTCGGACTGAAAGGAGCAAGTGTATGACGGGCAAAGAGGCAATTATTCATTACCTGGGGACGCATAATAGCTTCTGTGCGCCGGACGTTGCCGCGCTAACAGGCGCAACAGTAACCAGCATAAATCAGGCCGCGGCTAAAATGGCACGGGCAGGTCTTCTGGTTATCGAAGGTAAGGTCTGGCGAACGGTGTATTACCGGTTTGCTACCAGGGAAGAACGGGAAGGAAAGATGAGCACGAACCTGGTTTTTAAGGAGTGTCGCCAGAGTGCCGCGATGAAACGGGTATTGGCGGTATATGGAGTTAAAAGATGACCATCTACATTACTGAGCTAATAACAGGCCTGCTGGTAATCGCAGGCCTTTTTATTTGGGGGAGAGGGAAGTCATGAAAAAACTAACCTTTGAAATTCGATCTCCAGCACATCAGCAAAACGCTATTCACGCAGTACAGCAAATCCTTCCAGACCCAACCAAACCAATCGTAGTAACCATTCAGGAACGCAACCGCAGCTTAGACCAAAACAGGAAGCTATGGGCCTGCTTAGGTGACGTCTCTCGTCAGGTTGAATGGCATGGTCGCTGGCTGGATGCAGAAAGCTGGAAGTGTGTGTTTACCGCAGCATTAAAGCAGCAGGATGTTGTTCCTAACCTTGCCGGGAATGGCTTTGTGGTAATAGGCCAGTCAACCAGCAGGATGCGTGTAGGCGAATTTGCGGAGCTATTAGAGCTTATACAGGCATTCGGTACAGAGCGTGGCGTTAAGTGGTCAGACGAAGCGAGACTGGCTCTGGAGTGGAAAGCGAGATGGGGAGACAGGGCTGCATGATAAATGTCGTTAGTTTCTCCGGTGGCAGGACGTCAGCATATTTGCTCTGGCTAATGGAGCAAAAGCGACGGGCAGGTAAAGACGTGCATTACGTTTTCATGGATACAGGTTGTGAACATCCAATGACATATCGGTTTGTCAGGGAAGTTGTGAAGTTCTGGGATATACCGCTCACCGTATTGCAGGTTGATATCAACCCGGAGCTTGGACAGCCAAATGGTTATACGGTATGGGAACCAAAGGATATTCAGACGCGAATGCCTGTTCTGAAGCCATTTATCGATATGGTAAAGAAATATGGCACTCCATACGTCGGCGGCGCGTTCTGCACTGACAGATTAAAACTCGTTCCCTTCACCAAATACTGTGATGACCATTTCGGGCGAGGGAATTACACCACGTGGATTGGCATCAGAGCTGATGAACCGAAGCGGCTAAAGCCAAAGCCTGGAATCAGATATCTTGCTGAACTGTCAGACTTTGAGAAGGAAGATATCCTCGCATGGTGGAAGCAACAACCATTCGATTTGCAAATACCGGAACATCTCGGTAACTGCATATTCTGCATTAAAAAATCAACGCAAAAAATCGGACTTGCCTGCAAAGATGAGGAGGGATTGCAGCGTGTTTTTAATGAGGTCATCACGGGATCCCATGTGCGTGACGGACATCGGGAAACGCCAAAGGAGATTATGTACCGAGGAAGAATGTCGCTGGACGGTATCGCGAAAATGTATTCAGAAAATGATTATCAAGCCCTGTATCAGGACATGGTACGAGCTAAAAGATTCGATACCGGCTCTTGTTCTGAGTCATGCGAAATATTTGGAGGGCAGCTTGATTTCGACTTCGGGAGGGAAGCTGCATGATGCGATGTTATCGGTGCGGTGAATGCAAAGAAGATAACCGCTTCCGACCAAATCAACCTTACTGGAATCGATGGTGTCTCCGGTGTGAAAGAACACCAACAGGGGTGTTACCACTACCGCAGGAAAAGGAGGACGTGTGGCGAGACAGCGACGAAGTATCACCGACATAATCTGCGAAAACTGCAAATACCTTCCAACGAAACGCACCAGAAATAAACCCAAGCCAATCCCAAAAGAATCTGACGTAAAAACCTTCAACTACACGGCTCACCTGTGGGATATCCGGTGGCTAAGACGTCGTGCGAGGAAAACAAGGTGATTGACCAAAATCGAAGTTACGAACAAGAAAGCGTCGAGCGAGCTTTAACGTGCGCTAACTGCGGTCAGAAGCTGCATGTGCTGGAAGTTCACGTGTGTGAGCACTGCTGCGCAGAACTGATGAGCGATCCGAATAGCTCGATGCACGAGGAAGAAGATGATGGCTAAACCAGCGCGAAGACGATGTAAAAACGATGAATGCCGGGAATGGTTTCACCCTGCATTCGCTAATCAGTGGTGGTGCTCTCCAGAGTGTGGAACCAAGATAGCACTCGAACGACGAAGTAAAGAACGCGAAAAAGCGGAAAAAGCAGCAGAGAAGAAACGACGACGAGAGGAGCAGAAACAGAAAGATAAACTTAAGATTCGAAAACTCGCCTTAAAGCCCCGCAGTTACTGGATTAAACAAGCCCAACAAGCCGTAAACGCCTTCATCAGAGAAAGAGACCGCGACTTACCATGTATCTCGTGCGGAACGCTCACGTCTGCTCAGTGGGATGCCGGACATTACCGGACAACTGCTGCGGCACCTCAACTCCGATTTAATGAACGCAATATTCACAAGCAATGCGTGGTGTGCAACCAGCACAAAAGCGGAAATCTCGTTCCGTATCGCGTCGAACTGATTAGCCGCATCGGGCAGGAAGCAGTAGACGAAATCGAATCAAACCATAACCGCCATCGCTGGACTATCGAAGAGTGCAAGGCGATCAAGGCAGAGTACCAACAGAAACTCAAAGACCTGCGAAATAGCAGAAGTGAGGCCGCATGACGTTCTCAGTAAAAACCATTCCAGACATGCTCGTTGAAACATACGGAAATCAGACAGAAGTAGCACGCAGACTGAAATGTAGTCGCGGTACGGTCAGAAAATACGTTGATGATAAAGACGGGAAAATGCACGCCATCGTCAACGACGTTCTCATGGTTCATCGCGGATGGAGTGAAAGAGATGCGCTATTACGAAAAAATTGATGGCAGCAAATACCGAAATATTTGGGTAGTTGGCGATCTGCACGGATGCTACACGAACCTGATGAACAAACTGGATACGATTGGATTCGACAACAAAAAAGACCTGCTTATCTCGGTGGGCGATTTGGTTGATCGTGGTGCAGAGAACGTTGAATGCCTGGAATTAATCACATTCCCCTGGTTCAGAGCTGTACGTGGAAACCATGAGCAAATGATGATTGATGGCTTATCAGAGCGTGGAAACGTTAATCACTGGCTGCTTAATGGCGGTGGCTGGTTCTTTAATCTCGATTACGACAAAGAAATTCTGGCTAAAGCTCTTGCCCATAAAGCAGATGAACTTCCGTTAATCATCGAACTGGTGAGCAAAGATAAAAAATATGTTATCTGCCACGCCGATTATCCCTTTGACGAATACGAGTTTGGAAAGCCAGTTGATCATCAGCAGGTAATCTGGAACCGCGAACGAATCAGCAACTCACAAAACGGGATCGTGAAAGAAATCAAAGGCGCGGACACGTTCATCTTTGGTCATACGCCAGCAGTGAAACCACTCAAGTTTGCCAACCAAATGTATATCGATACCGGCGCAGTGTTCTGCGGAAACCTAACATTGATTCAGGTACAGGGAGAAGGCGCATGAGACTCGAAAGCGTAGCTAAATTTCATTCGCCAAAAAGCCCGATGATGAGCGACTCACCACGGGCCACGGCTTCTGACTCTCTTTCCGGTACTGATGTGATGGCTGCTATGGGGATGGCGCAATCACAAGCCGGATTCGGTATGGCTGCATTCTGCGGTAAGCACGAACTCAGCCAGAACGACAAACAAAAGGCTATCAACTATCTGATGCAATTTGCACACAAGGTATCGGGGAAATACCGTGGTGTGGCAAAGCTTGAAGGAAATACTAAGGCAAAGGTACTGCAAGTGCTCGCAACATTCGCTTATGCGGATTATTGCCGTAGTGCCGCGACGCCGGGGGCAAGATGCAGAGATTGCCATGGTACAGGCCGTGCGGTTGATATTGCCAAAACAGAGCTGTGGGGGAGAGTTGTCGAGAAAGAGTGCGGAAGATGCAAAGGCGTCGGCTATTCAAGGATGCCAGCAAGCGCAGCATATCGCGCTGTGACGATGCTAATCCCAAACCTTACCCAACCCACCTGGTCACGCACTGTTAAGCCGCTGTATGACGCTCTGGTGGTGCAATGCCACAAAGAAGAGTCAATCGCAGACAACATTTTGAATGCGGTCACACGTTAGCAGCATGATTGCCACGGATGGCAACATATTAACGGCATGATATTGACTTATTGAATAAAATTGGGTAAATTTGACTCAACGATGGGTTAATTCGCTCGTTGTGGTAGTGAGATGAAAAGAGGCGGCGCTTACTACCGATTCCGCCTAGTTGGTCACTTCGACGTATCGTCTGGAACTCCAACCATCGCAGGCAGAGAGGTCTGCAAAATGCAATCCCGAAACAGTTCGCAGGTAATAGTTAGAGCCTGCATAACGGTTTCGGGATTTTTTATATCTGCACAACAGGTAAGAGCATTGAGTCGATAATCGTGAAGAGTCGGCGAGCCTGGTTAGCCAGTGCTCTTTCCGTTGTGCTGAATTAAGCGAATACCGGAAGCAGAACCGGATCACCAAATGCGTACAGGCGTCATCGCCGCCCAGCAACAGCACAACCCAAACTGAGCCGTAGCCACTGTCTGTCCTGAATTCATTAGTAATAGTTACGCTGCGGCCTTTTACACATGACCTTCGTGAAAGCGGGTGGCAGGAGGTCGCGCTAACAACCTCCTGCCGTTTTGCCCGTGCATATCGGTCACGAACAAATCTGATTACTAAACACAGTAGCCTGGATTTGTTCTATCAGTAATCGACCTTATTCCTAATTAAATAGAGCAAATCCCCTTATTGGGGGTAAGACATGAAGATGCCAGAAAAACATGACCTGTTGGCCGCCATTCTCGCGGCAAAGGAACAAGGCATCGGGGCAATCCTTGCGTTTGCAATGGCGTACCTTCGCGGCAGATATAATGGCGGTGCGTTTACAAAAACAGTAATCGACGCAACGATGTGCGCCATTATCGCCTAGTTCATTCGTGACCTTCTCGACTTCGCCGGACTAAGTAGCAATCTCGCTTATATAACGAGCGTGTTTATCGGCTACATCGGTACTGACTCGATTGGTTCGCTTATCAAACGCTTCGCTGCTAAAAAAGCCGGAGTAGAAGATGGTAGAAATCAATAATCAACGTAAGGCGTTCCTCGATATGCTGGCGTGGTCGGAGGGAACTGATAACGGACGTCAGAAAACCAGAAATCATGGTTATGACGTCATTGTAGGCGGAGAGCTATTTACTGATTACTCCGATCACCCTCGCAAACTTGTCACGCTAAACCCAAAACTCAAATCAACAGGCGCCGGACGCTACCAGCTTCTTTCCCGTTGGTGGGATGCCTACCGCAAGCAGCTTGGCCTGAAAGACTTCTCTCCGAAAAGTCAGGACGCTGTGGCATTGCAGCAGATTAAGGAGCGTGGCGCTTTACCTATGATTGATCGTGGTGATATCCGTCAGGCAATCGACCGTTGCAGCAATATCTGGGCTTCACTGCCGGGCGCTGGTTATGGTCAGTTCGAGCATAAGGCTGACAGCCTGATTGCAAAATTCAAAGAAGCGGGCGGAACGGTCAGAGAGATTGATGTATGAGCAGAGTCACCGCGATTATCTCCGCTCTGGTTATCTGCATCATCGTCTGCCTGTCATGGGCTGTTAATCATTACCGTGATAACGCCATTACCTACAAAGCCCAGCGCGACAAAAATGCCAGAGAACTGAAGCTGGCGAACGCGGCAATTACTGACATGCAGATGCGTCAGCGTGATGTTGCTGCGCTCGATGCAAAATACACGAAGGAGTTAGCTGATGCTAAAGCTGAAAATGATGCTCTGCGTGATGATGTTGCCGCTGGTCGTCGTCGGTTGCACATCAAAGCAGTCTGTCAGTCAGTGCGTGAAGCCACCACCGCCTCCGGCGTGGATAATGCAGCCTCCCCCCGACTGGCAGACACCGCTGAACGGGATTATTTCACCCTCAGAGAGAGGCTGATCACTATGCAAAAACAACTGGAAGGAACCCAGAAGTATATTAATGAGCAGTGCAGATAGAGTTGCCCATATCGATGGGCAACTCATGCAATTATTGTGAGCAATACACACGCGCTTCCAGCGGAGTATAAATGCCTAAAGTAATAAAACCGAGCAATCCATTTACGAATGTTTGCTGGGTTTCTGTTTTAACAACATTTTCTGCGCCGCCACAAATTTTGGCTGCATCGACAGTTTTCTTCTGCCCAATTCCAGAAACGAAGAAATGATGGGTGATGGTTTCCTTTGGTGCTACTGCTGCCGGTTTGTTTTGAACAGTAAACGTCTGTTGAGCACATCCTGTAATAAGCAGGGCCAGCGCAGTAGCGAGTAGCATTTTTTTCATGGTGTTATTCCCGATGCTTTTTGAAGTTCGCAGAATCGTATGTGTAGAAAATTAAACAAACCCTAAACAATGAGTTGAAATTTCATATTGTTAATATTTATTAATGTATGTCAGGTGCGATGAATCGTCATTGTATTCCCGGATTAACTATGTCCACAGCCCTGACGGGGAACTTCTCTGCGGGAGTGTCCGGGAATAATTAAAACGATGCACACAGGGTTTAGCGCGTACACGTATTGCATTATGCCAACGCCCCGGTGCTGACACGGAAGAAACCGGACGTTATGATTTAGCGTGGAAAGATTTGTGTAGTGTTCTGAATGCTCTCAGTAAATAGTAATGAATTATCAAAGGTATAGTAATATCTTTTATGTTCATGGATATTTGTAACCCATCGGAAAACTCCTGCTTTAGCAAGATTTTCCCTGTATTGCTGAAATGTGATTTCTCTTGATTTCAACCTATCATAGGACGTTTCTATAAGATGCGTGTTTCTTGAGAATTTAACATTTACAACCTTTTTAAGTCCTTTTATTAACACGGTGTTATCGTTTTCTAACACGATGTGAATATTATCTGTGGCTAGATAGTAAATATAATGTGAGACGTTGTGACGTTTTAGTTCAGAATAAAACAATTCACAGTCTAAATCTTTTCGCACTTGATCGAATATTTCTTTAAAAATGGCAACCTGAGCCATTGGTAAAACCTTCCATGTGATACGAGGGCGCGTAGTTTGCATTATCGTTTTTATCGTTTCAATCTGGTCTGACCTCCTTGTGTTTTGTTGATGATTTATGTCAAATATTAGGAATGTTTTCACTTAATAGTATTGGTTGCGTAACAAAGTGCGGTCCTGCTGGCATTCTGGAGGGAAATACAACCGACAGATGTATGTAAGGCCAACGTGCTCAAATCTTCATACAGAAAGATTTGAAGTAATATTTTAACCGCTAGATGAAGAGCAAGCGCATGGAGCGACAAAATGAATAAAGAACAATCTGCTGATGATCCCTCCGTGGATCTGATTCGTGTAAAAAATATGCTTAATAGCACCATTTCTATGAGTTACCCTGATGTTGTAATTGCATGTATAGAACATAAGGTGTCTCTGGAAGCATTCAGAGCAATTGAGGCAGCGTTGGTGAAGCACGATAATAATATGAAGGATTATTCCCTGGTGGTTGACTGATCACCATAACTGCTAATCATTCAAACTATTTAGTCTGTGACAGAGCCAACACGCAGTCTGTCACTGTCAGGAAAGTGGTAAAACTGCAACTCAATTACTGCAATGCCCTCGTAATTAAGTGAATTTACAATATCGTCCTGTTCGGAGGGAAGAACGCGGGATGTTCATTCTTCATCACTTTTAATTGATGTATATGCTCTCTTTTCTGACGTTAGTCTCCGACGGCAGGCTTCAATGACCCAGGCTGAGAAATTCCCGGACCCTTTTTGCTCAAGAGCGATGTTAATTTGTTCAATCATTTGGTTAGGAAAGCGGATGTTGCGGGTTGTTGTTCTGCGGGTTCTGTTCTTCGTTGACATGAGGTTGCCCCGTATTCAGTGTCGCTGATTTGTATTGTCTGAAGTTGTTTTTACGTTAAGTTGATGCAGATCAATTAATACGATACCTGCGTCATAATTGATTATTTGACGTGGTTTGATGGCCTCCACGCACGTTGTGATATGTAGATGATAATCATTATCACTTTACGGGTCCTTTCCGGTGATCCGACAGGTTACG
