# Supplementary material for: Loci-specific phase separation of FET fusion oncoproteins promotes gene transcription
Source: Nat Commun. 2021 Mar 5;12:1491. doi: 10.1038/s41467-021-21690-7 (PMC7935978; doi:10.1038/s41467-021-21690-7)
Supplement: Supplementary file 12 — Source Data [file 41467_2021_21690_MOESM12_ESM.zip › Source_Data/Supplementary_Fig_3/Supplementary_Fig_3e.xlsx]

## Sheet: Sheet1
Extended_Data_Fig_3e
The green channel intensity before YOYO-1 injection (a.u.)					The green channel intensity after YOYO-1 injection (a.u.)
66982					420862
74360					231895
118435					313975
60314					435909
51261					283121
42920					226931
73762					291040
100782					611491
54735					323404
61139					355972
106682					362584
106682					362584
49584					293661
85315					582683
58483					566911
171484					586169
70216					407997
101116					405088
180138					544350
74607					251704
61557					274361
41669					259452
27476					266043
46968					209252
40010					255014
63449					359925
97908					370725
324215					406434
54168					267956
32351					237771
31055					422316
30908					226559
