# Supplementary material for: Loci-specific phase separation of FET fusion oncoproteins promotes gene transcription
Source: Nat Commun. 2021 Mar 5;12:1491. doi: 10.1038/s41467-021-21690-7 (PMC7935978; doi:10.1038/s41467-021-21690-7)
Supplement: Supplementary file 12 — Source Data [file 41467_2021_21690_MOESM12_ESM.zip › Source_Data/Supplementary_Fig_5/TethersDatatrack_excel/Method_No_3.csv]

70	72	66	69	67	70	70	70	70	65	71	68	70	69	70	72	71	67	68	71	70	72	71	69	70	74	70	70	34	70	38	38	73	72	70	72	67	70	73	70	75	73	75	71	73	73	73	71	68	70
[truncated: 252 more columns]
