# Supplementary material for: Loci-specific phase separation of FET fusion oncoproteins promotes gene transcription
Source: Nat Commun. 2021 Mar 5;12:1491. doi: 10.1038/s41467-021-21690-7 (PMC7935978; doi:10.1038/s41467-021-21690-7)
Supplement: Supplementary file 12 — Source Data [file 41467_2021_21690_MOESM12_ESM.zip › Source_Data/Supplementary_Fig_5/TethersDatatrack_excel/Method_No_4.csv]

66	65	64	69	66	65	68	70	62	63	65	68	70	69	70	72	71	67	68	72	70	72	71	69	71	74	72	70	34	70	41	32	73	72	70	72	71	70	73	73	75	73	75	71	73	73	76	72	71	74
[truncated: 252 more columns]
