# Supplementary material for: Loci-specific phase separation of FET fusion oncoproteins promotes gene transcription
Source: Nat Commun. 2021 Mar 5;12:1491. doi: 10.1038/s41467-021-21690-7 (PMC7935978; doi:10.1038/s41467-021-21690-7)
Supplement: Supplementary file 12 — Source Data [file 41467_2021_21690_MOESM12_ESM.zip › Source_Data/Supplementary_Fig_5/TethersDatatrack_excel/Method_No_6.csv]

70	72	66	69	67	69	70	70	70	71	71	68	70	68	70	72	71	67	68	71	70	72	71	68	71	74	70	70	43	70	51	49	73	72	70	72	67	70	73	73	75	73	75	71	73	73	73	71	68	71
[truncated: 252 more columns]
