# Supplementary material for: Loci-specific phase separation of FET fusion oncoproteins promotes gene transcription
Source: Nat Commun. 2021 Mar 5;12:1491. doi: 10.1038/s41467-021-21690-7 (PMC7935978; doi:10.1038/s41467-021-21690-7)
Supplement: Supplementary file 12 — Source Data [file 41467_2021_21690_MOESM12_ESM.zip › Source_Data/Supplementary_Fig_5/End3.m]

function [ imglabel,idx] = End3( img,y, T, F )
%UNTITLED ????????????????????????
%   ????????????????


[h,w]=size(img);

p = sum(img);
[~,p1]=min(p(1:round(w/3)+1));

imglabel=zeros(h,w);
idx=zeros(1,w);

d=mean(img(y+5:end,:)); % dark area
% l=mean(mean(img(10:y-5,p1:T/F+p1))); %light area,


% d=mean(img(y+5:end,:));%dark area


for j=1:w
    f=@(c) sum((c-img(10:y-5,j)).^2);
    l=fminbnd(f,0,1);%light
    [~,idx(j)]=max(cumsum(abs(img(:,j)-d(j))-abs(img(:,j)-l)));
    imglabel(idx(j),j)=1;
end
[a,~]=find(imglabel==1);
imglabel=a';
end
