# Supplementary material for: Loci-specific phase separation of FET fusion oncoproteins promotes gene transcription
Source: Nat Commun. 2021 Mar 5;12:1491. doi: 10.1038/s41467-021-21690-7 (PMC7935978; doi:10.1038/s41467-021-21690-7)
Supplement: Supplementary file 12 — Source Data [file 41467_2021_21690_MOESM12_ESM.zip › Source_Data/Supplementary_Fig_5/Endmix.m]

function [ imglabel,idx ] = Endmix( img,y, T, F )
%UNTITLED3 ????????????????????????
%   ????????????????


% img=imadjust(im2double(img));
% [h,w]=size(img);
% idx=zeros(6,w);
% imglabel=cell(6,1);
% imglabel1=zeros(h,w);
% for z=1:6
%         funstr=str2func(['End',num2str(z)]);
%         idx(z,:)=funstr(img,y);
% end
% for i=1:6
%     for z=1:w
%     imglabel1(idx(i,z),z)=1;
%     end
%     imglabel{i}=imglabel1+img;
% end
% end


img=imadjust(im2double(img));
[~,w]=size(img);
idx=zeros(6,w);
imglabel=cell(6,1);
imglabel2=repelem(img,1,1,3);
for z=1:6
        funstr=str2func(['End',num2str(z)]);
        idx(z,:)=funstr(img,y,T, F);
end
for i=1:6
    imglabel3=imglabel2;
    for j=1:w
        imglabel3(idx(i,j),j,1)=1;
    end
    imglabel{i}=imglabel3;
end
end
