# Supplementary material for: Loci-specific phase separation of FET fusion oncoproteins promotes gene transcription
Source: Nat Commun. 2021 Mar 5;12:1491. doi: 10.1038/s41467-021-21690-7 (PMC7935978; doi:10.1038/s41467-021-21690-7)
Supplement: Supplementary file 12 — Source Data [file 41467_2021_21690_MOESM12_ESM.zip › Source_Data/Supplementary_Fig_5/Compaction_FUSGal4.xlsx]

## Sheet: Sheet1
				150 mM KCl		150 mM KCl		150 mM KCl				10 mM KCl		50 mM KCl		150 mM KCl		150 mM KCl
				10 nM FUS-Gal4		150 nM FUS-Gal4		300 nM FUS-Gal4				150 nM FUS-Gal4		150 nM FUS-Gal4		150 nM FUS-Gal4		150 nM Gal4DBD
				0.0019		0.4692		0.1316				0.0949		0.0389		0.4692		0.0277
				0.0126		0.1018		0.1763				0.1635		0.0524		0.1018		0.0451
				-0.0124		0.1243		0.1539				0.1245		0.0224		0.1243		0.063
				-0.0307		0.0548		0.1079				0.0567		0.0455		0.0548		0.0334
				-0.0512		0.0693		0.1914				0.2895		0.0444		0.0693		0.0419
				-0.0169		0.089		0.0798				0.3802		0.0858		0.089		0.0164
				-0.038		0.0938		0.0876				0.1689		0.1583		0.0938		0.0184
				-0.0191		0.4404		0.1831				0.2361		0.026		0.4404		0.023
				-0.0024		0.0926		0.2453				0.106		0.0888		0.0926		0.0275
				-0.0062		0.0241		0.101				0.2063		0.0183		0.0241		0.0255
				-0.0074		0.1191		0.0658				0.1414		0.1159		0.1191		0.0208
				0.009		0.1191		0.1149				0.2409		0.0491		0.1191		-0.0052
				-0.0096		0.1191		0.1106				0.2891		0.102		0.1191		0.0295
				-0.0226		0.0325		0.1412				0.185		0.0487		0.0325		0.02
				-0.0168		0.0257		0.0832				0.3533		0.1117		0.0257		0.0241
				-0.0165		0.2914		0.1963				0.1586		-0.0012		0.2914		0.0121
				-0.0229		0.1274		0.1221				0.0357		0.047		0.1274		0.0404
				-0.0333		0.0226		0.2183				0.1632		0.1297		0.0226		-0.0988
				-0.0125		0.0476		0.2608				0.163		0.2023		0.0476		0.1075
				-0.0067		0.1417		0.177				0.1786		0.1755		0.1417		0.0113
				-0.0242		0.0706		0.1874				0.2313		0.1764		0.0706		0.005
				-0.0063		0.0182		0.0765				0.1185		0.1373		0.0182		0.0357
				-0.0152		0.1746		0.1086				0.2158		0.0729		0.1746		0.0312
				-0.0175		0.1746		0.0393				0.139		0.0929		0.1746
				-0.0201		0.0324		0.1466				0.1109		0.0847		0.0324
				-0.02		0.0324		0.1871				0.1443		0.187		0.0324
				-0.0157		0.166		0.1014				0.2608		0.5047		0.166
				-0.0077		0.0519		0.1058				0.2494		0.0494		0.0519
				-0.0348		0.0242		0.1207				0.1092		0.0661		0.0242
				-0.0073		0.0497		0.201				0.134		0.1374		0.0497
				-0.011		0.081		0.1154				0.1981		0.131		0.081
				0.0036		0.0627		0.1004				0.1664		0.3305		0.0627
				0.0143		0.1371		0.1251				0.1664		0.1737		0.1371
				-0.0062		0.0977		0.1213				0.2803		0.2471		0.0977
				0.0048		0.0508		0.071				0.1945		0.1392		0.0508
				-0.022		0.0724		0.0982				0.2447		0.3228		0.0724
				0.0695		0.0258		0.0597				0.2243		0.0671		0.0258
				-0.0136		0.1245		0.0558				0.0649		0.0764		0.1245
				-0.036		0.0541		0.1076				0.0901		0.3106		0.0541
				-0.052		0.0541		0.0384				0.1937		0.2001		0.0541
				-0.0382		0.131		0.1342				0.1838		0.0652		0.131
				-0.0265		0.1631		0.1614				0.3955		0.1188		0.1631
				-0.016		0.0872		0.2552				0.0604		0.3075		0.0872
				-0.0078		0.0431		0.0597				0.2029		0.0654		0.0431
				-0.0599		0.051		0.0442				0.0627		0.1373		0.051
				-0.0411		0.0205		0.1903				0.1022		0.1776		0.0205
				-0.0019		0.0846		0.1072				0.2071		0.1413		0.0846
				0.0006		0.0986		0.0963				0.2533		0.2654		0.0986
				-0.003		0.1533		0.1193				0.2413		0.0686		0.1533
				-0.0232		0.1533		0.1163				0.139		0.0086		0.1533
				-0.0209		0.0622		0.2986				0.3326		0.4222		0.0622
				-0.0099		0.0825		0.1578				0.5246		0.0325		0.0825
				-0.0163		0.1123		0.1093				0.3243		0.3651		0.1123
				-0.0167		0.0532		0.2867				0.7507		0.3651		0.0532
				-0.0275		0.0761		0.1089				0.2748		0.0833		0.0761
				-0.0318		0.1499		0.1032				0.3775		0.3691		0.1499
				-0.0106		0.0852		0.0924				0.1404		0.2126		0.0852
				-0.0083		0.2291		0.1156				0.2724		0.1024		0.2291
				-0.0164		0.2291		0.3286				0.3463		0.2127		0.2291
				-0.0104		0.0614		0.0547				0.3595		0.4594		0.0614
				-0.0091		0.0677		0.0361				0.2685		0.2459		0.0677
				-0.0157		0.0342		0.2067				0.405		0.1773		0.0342
				-0.0083		0.0923		0.1358				0.4511		0.1506		0.0923
				0.0014		0.02		0.1014				0.3165		0.1497		0.02
				0.0008		0.02		0.0835				0.4552		0.1433		0.02
				-0.0179		0.113		0.0567				0.3087		0.1054		0.113
						0.009		0.1317				0.1618		0.3005		0.009
						0.0332		0.1315				0.1014		0.1138		0.0332
						0.0332		0.1501				0.163		0.1796		0.0332
						0.0339		0.2805				0.2426		0.2313		0.0339
						0.0967		0.1074				0.2952		0.1685		0.0967
						0.0576		0.1862				0.2442		0.2944		0.0576
						0.0576		0.1258				0.5057		0.1542		0.0576
						0.0497		0.1203				0.3577		0.1412		0.0497
						0.0493		0.438				0.3481		0.1559		0.0493
						0.1333		0.1123				0.4418		0.2185		0.1333
						0.0382		0.1729				0.1903		0.3428		0.0382
						0.0744		0.2405				0.15		0.1556		0.0744
						0.0257		0.0571				0.2134		0.1828		0.0257
						0.0257		0.0842				0.1054		0.2196		0.0257
						0.0854		0.0673				0.2075		0.1863		0.0854
						0.1432		0.172				0.4521		0.1194		0.1432
						0.0272		0.0403						0.1954		0.0272
						0.0363		0.0969						0.2085		0.0363
						0.0763		0.1061						0.2253		0.0763
						0.3141		0.0772						0.1235		0.3141
						0.1603		0.0924						0.0653		0.1603
						0.0241		0.0165						0.2211		0.0241
						0.1343		0.0646						0.1884		0.1343
						0.0952		0.0653								0.0952
						0.058		0.0861								0.058
						0.0661		0.3262								0.0661
						0.0661		0.0963								0.0661
						0.1385		0.16								0.1385
						0.1385		-0.0031								0.1385
						0.1027		0.0624								0.1027
						0.0252		0.3732								0.0252
						0.0556		0.109								0.0556
						0.0556		0.063								0.0556
						0.0556		0.261								0.0556
						0.0782		0.1078								0.0782
						0.2444		0.2076								0.2444
						0.0475		0.1291								0.0475
						0.1581		0.0618								0.1581
						0.0398		0.1825								0.0398
						0.0429		0.0721								0.0429
						0.105		0.1375								0.105
						0.105		0.2932								0.105
						0.0993		0.3613								0.0993
						0.0993		0.093								0.0993
						0.0961		0.1307								0.0961
						0.1274		0.1346								0.1274
						0.0815		0.1206								0.0815
						0.1113		0.0786								0.1113
						0.1113		0.1923								0.1113
						0.1473		0.0915								0.1473
						0.0773		0.2087								0.0773
						0.0465		0.1577								0.0465
						0.14		0.1005								0.14
						0.0702		0.1725								0.0702
						0.0962		0.0595								0.0962
						0.051		0.0802								0.051
						0.0747		0.1014								0.0747
						0.0651		0.0712								0.0651
						0.0319		0.0515								0.0319
						0.0674		0.0636								0.0674
						0.0419		0.0953								0.0419
						0.0592		0.3463								0.0592
						0.1202		0.1518								0.1202
						0.051		0.0917								0.051
						0.1865		0.0543								0.1865
						0.1562		0.1178								0.1562
						0.046		0.0871								0.046
						0.0507		0.1011								0.0507
						0.0754		0.1007								0.0754
						0.1059		0.0391								0.1059
						0.0596		0.274								0.0596
						0.1062		0.1053								0.1062
						0.0541		0.1514								0.0541
						0.116		0.1651								0.116
						0.1076		0.1079								0.1076
						0.0536		0.1526								0.0536
						0.0536		0.0894								0.0536
						0.053										0.053
						0.0444										0.0444
						0.0484										0.0484
						0.0741										0.0741
						0.0996										0.0996
						0.0566										0.0566
						0.0543										0.0543
