# Supplementary material for: Loci-specific phase separation of FET fusion oncoproteins promotes gene transcription
Source: Nat Commun. 2021 Mar 5;12:1491. doi: 10.1038/s41467-021-21690-7 (PMC7935978; doi:10.1038/s41467-021-21690-7)
Supplement: Supplementary file 12 — Source Data [file 41467_2021_21690_MOESM12_ESM.zip › Source_Data/Supplementary_Fig_5/Compaction_EWSFLI1.xlsx]

## Sheet: Compaction_EWSFLI1_1
10 nM			50 nM			100 nM			250 nM			500 nM
Before	After	Compaction	Before	After	Compaction	Before	After	Compaction	Before	After	Compaction	Before	After	Compaction
80	73	8.75	74	73	1.35135	81	46	43.2099	76	28.667	62.2803	79	50	36.7089
80	76	5	74	73	1.35135	81	70	13.5802	76	39.612	47.8789	79	50	36.7089
80	76	5	74	72	2.7027	81	72	11.1111	75	41.765	44.3133	79	53	32.9114
76	79	-3.94737	74	74	0	80	69.667	12.9162	73	40.915	43.9521	79	51	35.443
76	73	3.94737	74	76	-2.7027	80	75	6.25	74	31.763	57.077	79	52	34.1772
76	76	0	74	72	2.7027	81	70.667	12.7568	73	45.222	38.0521	78	52	33.3333
77.333	77	0.430605	74	77	-4.05405	81	80.333	0.823457	73	39.838	45.4274	78	52	33.3333
77.333	77	0.430605	74	77	-4.05405	81	71.333	11.9346	73	43.607	40.2644	78	46	41.0256
76	80	-5.26316	75	77	-2.66667	81	71.333	11.9346	72	43.607	39.4347	78	53	32.0513
76	80	-5.26316	75	77	-2.66667	80	69.667	12.9162	72	41.454	42.425	77	54	29.8701
74.667	78	-4.46382	75	77	-2.66667	80	43.667	45.4162	70	36.608	47.7029	77	47	38.961
80	78	2.5	73	77	-5.47945	77	63.667	17.3156	70	44.684	36.1657	78	47	39.7436
80	78	2.5	73	77	-5.47945	77	66.333	13.8532	70	41.454	40.78	77	55	28.5714
80	78	2.5	70	77	-10	78	56.333	27.7782	70	38.223	45.3957	77	58	24.6753
74.667	81	-8.48166	71	77	-8.4507	78	48.333	38.0346	69	33.917	50.8449	77	50	35.0649
78.667	82	-4.23685	71	77	-8.4507	78	67.667	13.2474	69	30.686	55.5275	77	45	41.5584
76	79	-3.94737	71	78	-9.85915	78	59.333	23.9321	70	38.223	45.3957	77	50	35.0649
76	81	-6.57895	71	77	-8.4507	78	72	7.69231	70	38.223	45.3957	77	47	38.961
76	81	-6.57895	71	77	-8.4507	78	51.333	34.1885	72	38.921	45.9431	77	54	29.8701
76	79	-3.94737	71	77	-8.4507	76	72	5.26316	71	39.997	43.6662	77	45	41.5584
77.333	80	-3.44872	73	77	-5.47945	76	58	23.6842	71	39.997	43.6662	77	56	27.2727
77.333	77	0.430605	73	74	-1.36986	76	64.667	14.9118	68	44.304	34.8471	77	45	41.5584
76	77	-1.31579	73	71	2.73973	76	64.667	14.9118	68	39.459	41.9721	77	54	29.8701
74.667	77	-3.12454	73	72	1.36986	76	58	23.6842	72	45.381	36.9708	77	49	36.3636
82.667	77	6.85521	71	72	-1.40845	76	72.667	4.38553	72	45.381	36.9708	78	44	43.5897
82.667	77	6.85521	71	72	-1.40845	76	53.333	29.825	72	42.689	40.7097	78	44	43.5897
81.333	77	5.32748	71	72	-1.40845	76	72.667	4.38553	72	39.997	44.4486	78	54	30.7692
81.333	77	5.32748	70	69	1.42857	76	68	10.5263	72	35.69	50.4306	78	50	35.8974
80	79	1.25	70	72	-2.85714	73	74.667	-2.28356	72	35.69	50.4306	76	51	32.8947
81.333	79	2.86845	70	72	-2.85714	73	74.667	-2.28356	70	54.374	22.3229	79	51	35.443
82.667	77	6.85521	72	76	-5.55556	73	68	6.84932	70	42.53	39.2429	79	48	39.2405
78.667	79	-0.423303	72	76	-5.55556	73	74.667	-2.28356	70	51.144	26.9371	79	53	32.9114
81.333	76	6.55699	72	76	-5.55556	73	72.333	0.913699	72	46.299	35.6958	77	42	45.4545
81.333	76	6.55699	71	74	-4.22535	73	66.333	9.13288	71	46.299	34.7901	77	53	31.1688
81.333	79	2.86845	71	74	-4.22535	75.908	71.667	5.58703	72	46.299	35.6958	77	41	46.7532
80	80	0	69	75	-8.69565	66.833	74.333	-11.222	72	44.684	37.9389	77	45	41.5584
80	80	0	73	75	-2.73973	75.716	71	6.22854	73	46.837	35.8397	75	41	45.3333
82.667	80	3.2262	73	75	-2.73973	75.716	71	6.22854	72	44.684	37.9389	77	49	36.3636
81.333	80	1.63894	73	77	-5.47945	75.716	76	-0.375086	71	37.384	47.3465	78	48	38.4615
81.333	78	4.09797	73	76	-4.10959	75.716	69.333	8.43019	72	41.69	42.0972	78	50	35.8974
84	78	7.14286	72	75	-4.16667	75.716	69.333	8.43019	75	47.612	36.5173	78	52	33.3333
80	78	2.5	72	74	-2.77778	75.716	58.667	22.517	69	45.222	34.4609	77	53	31.1688
80	78	2.5	73	76	-4.10959	75.716	76.667	-1.25601	69	32.84	52.4058	77	53	31.1688
80	78	2.5	73	75	-2.73973	73.293	76	-3.6934	69	40.377	41.4826	80	48	40
78.667	78	0.847878	73	74	-1.36986	76.524	44.667	41.6301	69	44.145	36.0217	78	51	34.6154
81	77	4.93827	73	74	-1.36986	76.524	70.667	7.65381	69	44.145	36.0217	78	53	32.0513
81	77	4.93827	70	77	-10	76.524	72.667	5.04025	69	41.454	39.9217	78	51	34.6154
82.333	81	1.61903	71	75	-5.6338	76.524	70.667	7.65381	67	37.147	44.5567	78	51	34.6154
82.333	81	1.61903	71	75	-5.6338	76.524	70.667	7.65381	67	38.223	42.9507	78	51	34.6154
82.333	81	1.61903	72	75	-4.16667	76.524	74	3.29831	69	43.069	37.5812	78	59	24.359
82.333	80	2.83361	72	75	-4.16667	76.524	41.333	45.9869	70	43.069	38.4729	78	48	38.4615
82.333	80	2.83361	72	74	-2.77778	77.331	68.667	11.2038	69	42.53	38.3623	78	48	38.4615
82.333	80	2.83361	72	74	-2.77778	77.331	48.667	37.0666	69	40.915	40.7029	78	53	32.0513
82.333	80	2.83361	76	76	0	76.524	70.667	7.65381	70	45.222	35.3971	78	45	42.3077
82.333	78	5.26277	73	76	-4.10959	76.524	70.667	7.65381	70	44.684	36.1657	77	45	41.5584
82.333	78	5.26277	77	77	0	74.908	61.333	18.1222	70	44.684	36.1657	72	46	36.1111
77	78	-1.2987	69	76	-10.1449	74.101	71.333	3.73544	70	43.069	38.4729	75	52	30.6667
81	78	3.7037	72	74	-2.77778	74.101	68	8.23336	69	38.84	43.7101	76	46	39.4737
81	78	3.7037	69	74	-7.24638	74.101	70.667	4.63422	69	45.838	33.5681	76	52	31.5789
78.333	76	2.97831	76	74	2.63158	74.908	63.333	15.4523	68	45.838	32.5912	78	49	37.1795
81	76	6.17284	76	74	2.63158	72.486	69.333	4.34981	68	45.838	32.5912	76	53	30.2632
81	76	6.17284	77	72	6.49351	76.524	47.333	38.1462	68	48.991	27.9544	79	53	32.9114
81	76	6.17284	74	75	-1.35135	76.524	69.333	9.39705	69	57.604	16.5159	79	49	37.9747
81	76	6.17284	74	75	-1.35135	76.524	68.667	10.2674	69	44.145	36.0217	77	56	27.2727
81	76	6.17284	74	75	-1.35135	74.908	62.667	16.3414	68	44.145	35.0809	76	48	36.8421
81	76	6.17284	78	75	3.84615	75.716	70.667	6.66834	70	44.145	36.9357	77	54	29.8701
81	75	7.40741	74	75	-1.35135	75.716	63.333	16.3545	70	40.915	41.55	77	47	38.961
81	75	7.40741	74	76	-2.7027	75.716	72.667	4.02689	70	46.837	33.09	81	55	32.0988
79.667	75	5.85813	74	76	-2.7027	76.603	72.667	5.13818	70	46.837	33.09	79	41	48.1013
81	75	7.40741	75	76	-1.33333	75.908	72.667	4.26964	69	46.837	32.1203	79	49	37.9747
81	75	7.40741	75	76	-1.33333	75.908	43.333	42.9138	69	52.221	24.3174	77	43.5	43.5065
79.667	75	5.85813	74	76	-2.7027	77.524	60.667	21.7442	69	48.991	28.9986	78	49.5	36.5385
78	75	3.84615	72	75	-4.16667	77.524	67.333	13.1456	69	50.606	26.658	78	52.5	32.6923
79.333	74	6.7223	73	75	-2.73973	77.524	78	-0.614003	69	48.991	28.9986	78	46.5	40.3846
80.667	73	9.50451	73	75	-2.73973	77.524	79.333	-2.33347	69	55.451	19.6362	78	57.5	26.2821
80.667	76	5.78551	73	75	-2.73973	77.524	76.667	1.10546	69	47.376	31.3391	80	50.5	36.875
80.667	76	5.78551	73	76	-4.10959	76.716	76.667	0.0638719	72	46.299	35.6958	80	38.5	51.875
80.667	76	5.78551	73	76	-4.10959	76.716	76.667	0.0638719	72	45.222	37.1917	80	51.5	35.625
79.333	76	4.20128	73	77	-5.47945	75.101	73.333	2.35416	69	53.297	22.758	80	54.5	31.875
79.333	76	4.20128	73	75	-2.73973	77.524	66.667	14.0047	69	48.452	29.7797	80	54.5	31.875
82	76	7.31707	72	77	-6.94444	77.524	74	4.54569	71	46.837	34.0324	80	47.5	40.625
82	76	7.31707	76	77	-1.31579	75.908	76.667	-0.999895	71	44.145	37.8239	80	56.5	29.375
82	76	7.31707	73	74.5	-2.05479				71	44.145	37.8239	80	64.5	19.375
82	76	7.31707	74	74.5	-0.675676				71	44.145	37.8239	80	56.5	29.375
76.667	78	-1.73869	73	74.5	-2.05479				72	51.682	28.2194	80	51.5	35.625
86	78	9.30233	73	74.5	-2.05479				72	49.529	31.2097	80	55.75	30.3125
82	78	4.87805	76	75.5	0.657895				72	53.836	25.2278	80	52.75	34.0625
80.667	78	3.30618	73	73.5	-0.684932				72	47.914	33.4528	80	57.75	27.8125
78.667	78	0.847878	73	72.5	0.684932				70	45.222	35.3971	80	46.75	41.5625
81.333	78	4.09797	68.098	72.5	-6.46421				73	47.376	35.1014	80	54.75	31.5625
78.667	75	4.66142	68.098	72.5	-6.46421				73	42.53	41.7397	76	45.75	39.8026
80	75	6.25	70.521	71.5	-1.38824				73	47.914	34.3644	76	50.75	33.2237
80	75	6.25	70.521	74.5	-5.64229				70	52.221	25.3986	76	44.75	41.1184
81.333	77	5.32748	73.751	74.5	-1.01558				70	44.684	36.1657	76	54.75	27.9605
80	77	3.75	73.751	74.5	-1.01558				75	50.606	32.5253	76	49	35.5263
80	77	3.75	80.754	74.5	7.74451				75	59.219	21.0413	76	46	39.4737
									75	50.606	32.5253	76	38	50
									75	53.836	28.2187	76	48	36.8421
												76	52	31.5789
												76	43	43.4211
												76	49	35.5263
												76	42	44.7368
												76	51	32.8947
												76	48	36.8421
												76	56	26.3158
												76	51	32.8947
												78	38	51.2821
												78	51	34.6154
												78	54	30.7692
												75	50	33.3333
												75	45	40
												75	56	25.3333
												78	53	32.0513
												78	46	41.0256
												78	56	28.2051
												78	41	47.4359
												78	50	35.8974
												78	51	34.6154
												78	56	28.2051
												78	56	28.2051
												79	60	24.0506
												79	57	27.8481
												79	43	45.5696
												79	50	36.7089
												79	60	24.0506
												80	57	28.75
												80	55	31.25
												80	54	32.5
												80	59	26.25
												80	48	40
