# Supplementary material for: Loci-specific phase separation of FET fusion oncoproteins promotes gene transcription
Source: Nat Commun. 2021 Mar 5;12:1491. doi: 10.1038/s41467-021-21690-7 (PMC7935978; doi:10.1038/s41467-021-21690-7)
Supplement: Supplementary file 12 — Source Data [file 41467_2021_21690_MOESM12_ESM.zip › Source_Data/Supplementary_Fig_5/Kym_end_track.m]

% Kym_end_track.m

close all;
% clear all;


%% Input
path0 = '/Users/ZhiQi/Nutstore/ZhiQiLab_NutStore/No_01_Projects_NutStore/Project_24_01_LiPL_FUS/No_01_Maintext/NatComm/Data/Extended_Data_Fig_3/';


Kym_length = [1, 302]; % Linyu, 311
shuttertime  = 5; % second, 5
Method_Num = 3;  % 0, first; then methods >0; or -1

Tether_fig_filename0 = 'No_001';
Tether_fig_filename = [Tether_fig_filename0, '.tif'];

%%%%%%%%%%%
y = 85; % 50 , double length of ini L
T = 24; % frame number after turn on/off? keep the same length, <= 60s, 24
F = 30; % shutter 2s?


L_EMCCD = 16/60; % um, 16/60

LambdaDNA = 48502; % bp

% for Method_Num < 0


%% Constant
Oripath = pwd;


Tether_fig_folder = 'Kym';
Tether_outputexcel_folder = 'TethersDatatrack_excel';
Tether_outputfig_folder = 'TethersDatatrack_fig';


%% Analysis


if (Method_Num == 0)
    
    
    cd([path0, Tether_fig_folder, '/']);
    data=[]; data = imread(Tether_fig_filename);
    cd(Oripath)
    
    
    a1 = []; a1 = size(data);
    
    if (length(a1) == 2)
        
        data_use = []; data_use = data;
        
    elseif(length(a1) == 3)
        data_use = []; data_use = data(:,:,1);
    end
    
    data_use1 = []; data_use1 = data_use(:, Kym_length(1):Kym_length(2));
    
    
    [ imglabel,idx ] = Endmix( data_use1,y, T, F );
    
    
    % imshow(imglabel{1}
    
    for ii=1:6
        P = imglabel{ii};
        figoutput = ['Method_No_',  num2str(ii), '.png'];
        Exceloutput = ['Method_No_',  num2str(ii), '.xlsx'];
        
        imwrite(P,[path0, Tether_outputfig_folder, '/',   figoutput],'bitdepth',16);
        xlswrite([path0, Tether_outputexcel_folder, '/',   Exceloutput],idx(ii,:), 1, 'A1');
        
        
        
        % xlswrite([path_output, 'KYMofrectangle',int2str(i),'/finished',sprintf('%03d',j),'.xlsx'],Yend,1,'A1')
        
        
    end
    
    
    
elseif (Method_Num > 0)
    
    
    %% Input
    % Method_Num = 3;
    
    Tether_outputexcel_use_folder = 'TethersDatatrack_excel_use';
    Tether_outputexcel_name = ['Method_No_', num2str(Method_Num), '.csv'];
    TethersDatatrack_excel_use_name = [Tether_fig_filename0, '_', num2str(Method_Num), '.csv'];
    
    Tether_outputpng_use_folder = 'TethersDatatrack_fig_use';
    Tether_outputpng_name = ['Method_No_', num2str(Method_Num), '.png'];
    TethersDatatrack_png_use_name = [Tether_fig_filename0, '_', num2str(Method_Num), '.png'];
    
    
    Tether_outputmatlab_use_folder = 'TethersDatatrack_Matlabfig';
    Tether_outputmatlab_use_name = [Tether_fig_filename0, '.fig'];
    
    %% Constant
    % Oripath = pwd;
    
    % path0 ='/Users/ZhiQi/Results_ZQ/No_01_Project/Project_13_p53_TangLab/No_03_Data_DNACurtains/Exp_02_WT4Mp53_LambdaDNA_11p21_forward/20180105_EMCCD/';
    %
    % Tether_outputexcel_name = 'No_001_14_3_43_1_60.csv';
    
    %% copy .png
    cd ([path0, Tether_outputpng_use_folder, '/'])
    delete(TethersDatatrack_png_use_name);
    
    
    cd([path0, Tether_outputfig_folder, '/']);
    copyfile(Tether_outputpng_name, [path0, Tether_outputpng_use_folder, '/', TethersDatatrack_png_use_name]);
    
    
    cd(Oripath)
    
    
    
    
    %% copy .csv
    cd ([path0, Tether_outputexcel_use_folder, '/'])
    delete(TethersDatatrack_excel_use_name);
    
    
    cd([path0, Tether_outputexcel_folder, '/']);
    copyfile(Tether_outputexcel_name, [path0, Tether_outputexcel_use_folder, '/', TethersDatatrack_excel_use_name]);
    
    
    cd(Oripath)
    
    
    
    
    
    %% Analysis
    cd ([path0, Tether_outputexcel_use_folder, '/'])
    data1 =[]; data1 = csvread(TethersDatatrack_excel_use_name);
    cd(Oripath);
    
    xx0=[]; xx0 = 1:length(data1);
    xx1 = []; xx1 = xx0;
    % xx1 = []; xx1 = (xx0-1)*shuttertime / 60; % min
    
    
    
    xx = []; xx = SubFun_ZQ_Checkcolume(xx1);
    yy = []; yy = SubFun_ZQ_Checkcolume(data1);
    
    figure;
    figSize = [25 49 900 600];
    figname = 'Figure_1_endtrack';
    figure('NumberTitle', 'off', 'Name', figname, 'Pos', figSize);
    Color_temp  = [0.8, 0.6, 0]; % orange
    MarkerSize_temp = 6;
    LineWidth_temp = 1;
    plot(xx, yy, 'o-', 'MarkerEdgeColor',Color_temp, ...
        'MarkerFaceColor',Color_temp, 'MarkerSize',MarkerSize_temp, ...
        'LineWidth', LineWidth_temp, 'Color', Color_temp);
    
    
    % delete some points
    xx1 = []; xx1 = SubFun_ZQ_Checkcolume(xx);
    yy1 = []; yy1 = SubFun_ZQ_Checkcolume(yy);
    
    
    for jjj=2:(length(xx1)-1)
        
        if ( abs( yy1(jjj) - yy1(jjj-1) ) > 10 && abs( yy1(jjj) - yy1(jjj+1) ) > 10  )
            yy1(jjj) = yy1(jjj-1);
        end
        
        
    end
    
    hold on;
    Color_temp  = [0.2, 0.6, 0.2]; % orange
    MarkerSize_temp = 6;
    LineWidth_temp = 1;
    plot(xx1, yy1, 'o-', 'MarkerEdgeColor',Color_temp, ...
        'MarkerFaceColor',Color_temp, 'MarkerSize',MarkerSize_temp, ...
        'LineWidth', LineWidth_temp, 'Color', Color_temp);
    
    
    
    
    % save fig
    cd ([path0, Tether_outputmatlab_use_folder, '/'])
    delete(Tether_outputmatlab_use_name);
    saveas(gcf,Tether_outputmatlab_use_name);
    
    cd(Oripath)
    
    
    idx20190515 = []; idx20190515 = find (xx1 == 196);
    y1_use = yy1(idx20190515);
    
    idx20190516 = []; idx20190516 = find (xx1 == 211);
    y2_use = yy1(idx20190516);
    
    bbbb = []; bbbb = [1, 196, y1_use, 211, y2_use]
    
    
    
elseif (Method_Num < 0)
    
    
%     cd([path0, Tether_fig_folder, '/']);
%     data=[]; data = imread(Tether_fig_filename);
%     cd(Oripath)
%     
%     
%     a1 = []; a1 = size(data);
%     
%     if (length(a1) == 2)
%         
%         data_use = []; data_use = data;
%         
%     elseif(length(a1) == 3)
%         data_use = []; data_use = data(:,:,1);
%     end
%     
%     data_use1 = []; data_use1 = data_use(:, 1:Kym_length);
    
    %     Tether_fig_filename0 = 'No_010_245_445_21_1_59';
    Num = str2num( Tether_fig_filename0(4) )*100 + str2num( Tether_fig_filename0(5) )*10 + str2num( Tether_fig_filename0(6) )*1;
    p53 = 0; % 0, wt 4M; 1,
    Num_p21 = 1;
    KCl = 75; % mM
    
%     waiting_time = 0*5; % second
    
    Compaction_rate_use = [ 40, 55 ];
    Compaction_ratio_use = [  1, Compaction_rate_use(1), 55, 97, 55, 97 ];

    
    
    
    idx1 = find (xx1 == Compaction_rate_use(1)); idx2 = find (xx1 == Compaction_rate_use(2));
    Compaction_rate = abs (    ( yy1(idx2) - yy1(idx1) ) * L_EMCCD * 1000/0.34 / ( ( Compaction_rate_use(2) - Compaction_rate_use(1)    ) * shuttertime )  ); % bp/s
    
    if (Compaction_rate_use(1) <= 38)
        
        waiting_time = 0*5; % second
        
    elseif (Compaction_rate_use(1) > 38)
        
     waiting_time = (Compaction_rate_use(1)-38)*5; % second
    end
    
    
%     Compaction_ratio_use = [  1, Compaction_rate_use(1), Compaction_rate_use(2), 97, 196, 225 ];
    idx3 = []; idx3 = find (xx1 >= Compaction_ratio_use(1) & xx1 <= Compaction_ratio_use(2));
    Length_org = mean( yy1(idx3) ) * L_EMCCD * 1000/0.34/0.8; % bp
    idx4 = []; idx4 = find (xx1 >= Compaction_ratio_use(3) & xx1 <= Compaction_ratio_use(4));
    Length_shrink = mean( yy1(idx4) ) * L_EMCCD * 1000/0.34/0.8; % bp
    Compaction_ratio1 = abs( (Length_org - Length_shrink)/Length_org);
    idx5 = []; idx5 = find (xx1 >= Compaction_ratio_use(5) & xx1 <= Compaction_ratio_use(6));
    Length_back = mean( yy1(idx5) ) * L_EMCCD * 1000/0.34/0.8; % bp
    Compaction_ratio2 = abs( (Length_org - Length_back)/Length_org);
    
    Intensity_use = [1, 24, Compaction_ratio_use(5)];
    idx6 = find (xx1 == Intensity_use(1)); idx7 = find (xx1 == Intensity_use(2)); idx8 = find (xx1 == Intensity_use(3));
    mm1 = []; mm1 = data_use1(:,Intensity_use(1));
    mm2 = []; mm2 = data_use1(:,Intensity_use(2));
    mm3 = []; mm3 = data_use1(:,Intensity_use(3));
    Intensity1 = sum( mm1(1:yy1(idx6)) ); Intensity2 = sum( mm1(1:yy1(idx7)) ); Intensity3 = sum( mm1(1:yy1(idx8)) );% au
    
    
    % final show
    disp([ num2str(Num), '   ', num2str(KCl), '   ', num2str(p53), '   ', num2str(Num_p21), '   ', num2str(Length_org), '   ', num2str(Length_org/LambdaDNA), '   ', num2str( Intensity1 ), '   ', num2str( Intensity2 ), '   ', num2str( Intensity3 ), '   ', num2str(  waiting_time ), '   ', num2str( Compaction_rate ), '   ', num2str( Compaction_ratio1 ), '   ', num2str(Compaction_ratio2  ), '   ']);
    
    
end
