# Supplementary material for: Loci-specific phase separation of FET fusion oncoproteins promotes gene transcription
Source: Nat Commun. 2021 Mar 5;12:1491. doi: 10.1038/s41467-021-21690-7 (PMC7935978; doi:10.1038/s41467-021-21690-7)
Supplement: Supplementary file 12 — Source Data [file 41467_2021_21690_MOESM12_ESM.zip › Source_Data/Supplementary_Fig_5/End1.m]

function [imglabel,idx] = End1(img,y, T, F )
%input: kym dbl


[h,w]=size(img);

p = sum(img);
[~,p1]=min(p(1:round(w/3)+1));


idx=zeros(1,w);
imglabel=zeros(h,w);


d=mean( mean(img(y+5:end,:)) ); % dark area,
% l=mean(mean(img(10:y-5,p1:round(T/F)+p1))); % light area
l=mean(mean(img(10:y-5,p1+3:round(T/F)+p1))); % light area
%
%
%     l=mean(mean(img(10:y-5,32:58)));%light area
%     d=mean(mean(img(y+5:end,:)));%dark area


for j=1:w
    landscape=cumsum(abs(img(:,j)-d)-abs(img(:,j)-l));
    %problem:landscape
    [~,idx(j)]=max(landscape);
    imglabel(idx(j),j)=1;
end
[a,~]=find(imglabel==1);
imglabel=a';
end
