# Supplementary material for: Loci-specific phase separation of FET fusion oncoproteins promotes gene transcription
Source: Nat Commun. 2021 Mar 5;12:1491. doi: 10.1038/s41467-021-21690-7 (PMC7935978; doi:10.1038/s41467-021-21690-7)
Supplement: Supplementary file 12 — Source Data [file 41467_2021_21690_MOESM12_ESM.zip › Source_Data/Supplementary_Fig_5/End5.m]

function [ imglabel,idx ] = End5(img,y, T, F)


[h,w]=size(img);


p = sum(img);
[~,p1]=min(p(1:round(w/3)+1));


imglabel=zeros(h,w);
% img=imadjust(img);


m=mean(img(y+5:end,:)); % dark area,
M=mean(mean(img(10:y-5,p1+3:round(T/F)+p1))); % light area


% m=mean(img(y-5:end,:));
% M=mean(mean(img(10:y+5,32:58)));
n=zeros(3,w); %
for j=1:w
    [a]=find(img(:,j)>(M+m(1,j))/2,3,'last');
    L=length(a);    
    n(1:L,j)=a;
end
idx=median(n)+1;
for j=1:w
    imglabel(idx(j),j)=1;
end
[a,~]=find(imglabel==1);
    imglabel=a';
end
